# Supplementary material for: 2-(4-Fluoro­phen­yl)-5-iodo-7-methyl-3-methyl­sulfinyl-1-benzofuran
Source: Acta Crystallogr Sect E Struct Rep Online. 2010 Jun 16;66(Pt 7):o1680. doi: 10.1107/S1600536810022397 (PMC3006691; doi:10.1107/S1600536810022397)
Supplement: Supplementary file 2 [file e-66-o1680-Isup2.hkl]

# 
# h,k,l, Fc-squared, Fo-squared, sigma(Fo-squared) and status flag 
# 
data_I
_shelx_title ' 1019 IN P-1' 
_shelx_refln_list_code          4 
_shelx_F_calc_maximum      173.95 
_exptl_crystal_F_000       404.00 
_reflns_d_resolution_high  0.7695 
 
loop_ 
 _symmetry_equiv_pos_as_xyz 
 'x, y, z' 
 '-x, -y, -z' 
 
_cell_length_a     7.3828 
_cell_length_b     9.8680 
_cell_length_c    11.0670 
_cell_angle_alpha  74.979 
_cell_angle_beta   83.511 
_cell_angle_gamma  70.011 
 
_shelx_F_squared_multiplier     1.000 
 
loop_ 
 _refln_index_h 
 _refln_index_k 
 _refln_index_l 
 _refln_F_squared_calc 
 _refln_F_squared_meas 
 _refln_F_squared_sigma 
 _refln_observed_status 
   1   0   0     4069.92     3768.44     52.81 o 
   2   0   0     9574.34     8716.15    125.37 o 
   3   0   0     5159.13     4769.23     65.52 o 
   4   0   0     2962.93     3046.25     60.87 o 
   5   0   0     2575.04     2660.13     40.89 o 
   6   0   0     1882.08     1950.22     31.08 o 
   7   0   0      273.56      279.35      8.51 o 
   8   0   0      144.11      156.13     12.01 o 
   9   0   0       48.61       61.65      8.27 o 
  -8   1   0      152.40      160.41     12.81 o 
  -7   1   0      147.75      158.12      8.02 o 
  -6   1   0      482.44      497.30     12.62 o 
  -5   1   0        9.65       16.74      3.20 o 
  -4   1   0     1661.42     1799.66     31.11 o 
  -3   1   0       47.51       41.50      1.81 o 
  -2   1   0      983.51     1033.51     14.65 o 
  -1   1   0      445.44      488.11      8.58 o 
   0   1   0     1024.51     1048.27     27.41 o 
   1   1   0     2252.60     2190.07     25.45 o 
   2   1   0     7982.35     7798.67    117.36 o 
   3   1   0       53.71       78.32      2.78 o 
   4   1   0      904.35      901.85     13.12 o 
   5   1   0        1.41        3.79      0.60 o 
   6   1   0      973.21      993.24     13.67 o 
   7   1   0      271.25      281.25      8.35 o 
   8   1   0       69.44       84.61      7.34 o 
   9   1   0      125.32      150.00     12.01 o 
  -8   2   0      341.07      362.45     21.62 o 
  -7   2   0      108.48      119.11      7.14 o 
  -6   2   0      402.87      409.33     11.12 o 
  -5   2   0     2270.43     2324.47     47.63 o 
  -4   2   0     2900.48     3130.49     54.30 o 
  -3   2   0     6667.87     6326.26     87.92 o 
  -2   2   0     5018.54     4652.44     78.35 o 
  -1   2   0     3166.80     2939.50     37.67 o 
   0   2   0    19792.91    14965.59    678.32 o 
   1   2   0     3290.26     3132.77     43.77 o 
   3   2   0     3585.00     3758.02     50.59 o 
   4   2   0     2069.52     2171.56     32.90 o 
   5   2   0      706.08      688.76     16.93 o 
   6   2   0     1812.23     1778.93     42.82 o 
   7   2   0      185.85      183.00      4.56 o 
   8   2   0      171.25      175.83      8.30 o 
   9   2   0      111.31      111.03      9.88 o 
  -7   3   0      220.39      229.14      9.88 o 
  -6   3   0      818.67      832.02     20.61 o 
  -5   3   0      209.71      215.83      5.83 o 
  -4   3   0       36.71       42.43      2.21 o 
  -3   3   0       82.73       73.28      2.25 o 
  -2   3   0     1126.98     1343.87     17.69 o 
  -1   3   0       16.19       27.05      0.95 o 
   0   3   0     3985.63     3936.17     76.85 o 
   1   3   0     2012.67     2095.15     28.68 o 
   2   3   0      473.49      506.50      6.98 o 
   3   3   0     1113.25     1133.27     13.11 o 
   4   3   0      141.28      227.79      4.10 o 
   5   3   0       55.89       42.55      1.56 o 
   6   3   0      516.56      509.82     10.29 o 
   7   3   0      696.61      697.24     11.22 o 
   8   3   0      209.66      215.55      5.37 o 
   9   3   0      183.93      197.82     10.41 o 
  -7   4   0       62.32       62.66      5.07 o 
  -6   4   0      582.56      587.81     15.29 o 
  -5   4   0     1204.83     1194.80     22.51 o 
  -4   4   0      555.38      539.76     17.39 o 
  -3   4   0     2530.37     2520.50     35.78 o 
  -2   4   0     6038.69     5806.07    100.00 o 
  -1   4   0     3620.47     3659.23     46.55 o 
   0   4   0     3783.31     3716.00     59.68 o 
   1   4   0     9620.92     8556.35    119.08 o 
   2   4   0     2657.33     2809.99     38.45 o 
   3   4   0     2389.45     2269.68     25.68 o 
   4   4   0     5920.30     6151.16     77.15 o 
   5   4   0      716.04      699.59     10.75 o 
   6   4   0     1318.56     1284.80     18.61 o 
   7   4   0      207.17      206.93      4.55 o 
   8   4   0       92.53       95.30      3.02 o 
   9   4   0      108.31      115.79      6.30 o 
  -6   5   0      103.27      115.62      5.45 o 
  -5   5   0      252.14      246.84      6.85 o 
  -4   5   0      165.37      161.68      4.91 o 
  -3   5   0      494.09      489.76     10.29 o 
  -2   5   0       39.08       54.14      1.59 o 
  -1   5   0      433.07      487.20      7.31 o 
   0   5   0     2323.25     2571.01     35.55 o 
   1   5   0      977.03     1004.25     16.08 o 
   2   5   0      334.70      338.67      6.20 o 
   3   5   0      383.32      371.07      5.63 o 
   4   5   0      881.90      850.73     12.58 o 
   5   5   0      785.66      852.44     12.93 o 
   6   5   0       13.32       17.30      1.36 o 
   7   5   0      893.31      905.22     14.14 o 
   8   5   0      244.16      261.61      5.64 o 
   9   5   0      203.45      211.41      7.37 o 
  -6   6   0      151.18      149.42      7.88 o 
  -5   6   0      554.81      548.54     18.76 o 
  -4   6   0     1435.10     1323.24     24.96 o 
  -3   6   0     1217.55     1212.35     22.62 o 
  -2   6   0     2734.19     2582.66     44.76 o 
  -1   6   0     1359.11     1394.24     18.85 o 
   0   6   0     2946.00     3106.11     47.49 o 
   1   6   0     8147.37     7899.52    195.31 o 
   2   6   0      956.88      902.73     13.45 o 
   3   6   0     3845.25     3938.03     53.96 o 
   4   6   0     2219.36     2229.04     31.21 o 
   5   6   0      401.81      383.22      9.77 o 
   6   6   0     1363.30     1444.69     33.02 o 
   7   6   0      517.77      517.91      9.06 o 
   8   6   0       54.84       63.23      2.78 o 
   9   6   0      128.27      119.95      5.39 o 
  -5   7   0      277.53      266.21      9.14 o 
  -4   7   0       12.24       12.54      1.70 o 
  -3   7   0      219.07      217.82      6.19 o 
  -2   7   0      228.07      211.10      5.80 o 
  -1   7   0       27.51       26.76      1.61 o 
   0   7   0      234.94      243.52      5.21 o 
   1   7   0      122.11      139.55      3.24 o 
   2   7   0      160.54      151.62      5.48 o 
   3   7   0      179.69      189.76      4.31 o 
   4   7   0      963.56      977.75     16.08 o 
   5   7   0      475.64      459.45     17.22 o 
   6   7   0       55.97       55.94      2.64 o 
   7   7   0      741.34      741.40     17.09 o 
   8   7   0      267.49      268.69     11.66 o 
   9   7   0      202.02      210.75      7.48 o 
  -4   8   0      566.93      538.33     12.52 o 
  -3   8   0      320.71      319.52      8.36 o 
  -2   8   0     2250.56     2160.37     38.57 o 
  -1   8   0     1027.19     1085.69     20.62 o 
   0   8   0      728.04      767.36     13.32 o 
   1   8   0     2395.19     2404.84     37.10 o 
   2   8   0      983.91      987.70     16.40 o 
   3   8   0     1350.21     1377.21     22.13 o 
   4   8   0      987.96      982.38     18.21 o 
   5   8   0      562.49      566.24     13.50 o 
   6   8   0      605.42      595.81     14.37 o 
   7   8   0      455.24      456.28     12.05 o 
   8   8   0       34.90       37.07      3.01 o 
  -3   9   0       78.72       83.36      4.19 o 
  -2   9   0      172.04      183.88      5.83 o 
  -1   9   0      114.31      118.85      4.34 o 
   0   9   0       95.79       98.61      4.55 o 
   1   9   0        2.56        4.24      0.89 o 
   2   9   0      210.14      211.08      5.06 o 
   3   9   0       93.29       98.43      3.43 o 
   4   9   0      543.03      501.86     12.37 o 
   5   9   0     1009.40      962.66     21.21 o 
   6   9   0      278.78      272.89      8.36 o 
   7   9   0      311.43      299.82     11.55 o 
   8   9   0      253.42      258.32     10.26 o 
  -2  10   0      485.08      449.17     11.05 o 
  -1  10   0      638.52      633.12     19.15 o 
   0  10   0      272.69      259.30      8.37 o 
   1  10   0      938.83      982.83     18.67 o 
   2  10   0      822.15      864.05     16.71 o 
   3  10   0      340.42      337.83      9.39 o 
   4  10   0      579.58      556.73     13.76 o 
   5  10   0      129.71      138.03      5.64 o 
   6  10   0      137.17      137.59      5.73 o 
   7  10   0      604.21      593.86     15.28 o 
  -1  11   0       51.51       48.85      3.15 o 
   0  11   0       23.57       28.00      2.37 o 
   1  11   0       13.86       19.84      4.34 o 
   2  11   0      226.39      250.69      7.95 o 
   3  11   0      213.32      213.43      7.13 o 
   4  11   0      112.17      107.07      4.87 o 
   5  11   0      556.92      548.25     14.16 o 
   6  11   0      313.22      307.65      9.64 o 
   1  12   0      399.95      419.14     12.29 o 
   2  12   0      632.11      629.61     19.53 o 
   3  12   0      228.88      234.42      7.95 o 
   4  12   0      628.62      644.43     16.21 o 
   5  12   0      365.32      365.41     10.92 o 
  -4 -12   1      198.04      200.53      7.54 o 
  -3 -12   1      391.45      388.03     11.38 o 
  -2 -12   1      363.98      334.09     12.63 o 
  -6 -11   1       83.61       86.57      4.85 o 
  -5 -11   1        0.10        2.45      1.24 o 
  -4 -11   1        5.72        6.64      1.72 o 
  -3 -11   1       18.62       18.20      2.21 o 
  -2 -11   1      122.02      130.07      4.63 o 
  -1 -11   1       32.17       39.14      3.76 o 
   0 -11   1       18.32       29.63      3.59 o 
   1 -11   1      326.48      333.89     18.15 o 
  -7 -10   1      166.34      166.79      7.43 o 
  -6 -10   1      194.00      201.33      7.35 o 
  -5 -10   1      791.94      765.68     18.07 o 
  -4 -10   1      432.53      432.05     11.50 o 
  -3 -10   1     1021.15     1006.36     22.13 o 
  -2 -10   1     1507.84     1488.82     33.14 o 
  -1 -10   1      240.92      240.89      9.34 o 
   0 -10   1     1409.29     1408.12     26.62 o 
   1 -10   1      719.88      736.45     15.73 o 
   2 -10   1      201.35      216.20      7.43 o 
  -8  -9   1       91.32       91.63      4.90 o 
  -7  -9   1       46.20       50.11      3.54 o 
  -6  -9   1       63.46       70.05      3.43 o 
  -5  -9   1      161.59      147.32      5.57 o 
  -4  -9   1       34.06       39.95      4.51 o 
  -3  -9   1        5.12        5.52      1.33 o 
  -2  -9   1      252.84      257.12     12.17 o 
  -1  -9   1      154.26      165.30      4.79 o 
   0  -9   1       29.40       31.07      4.30 o 
   1  -9   1      805.23      797.63     16.33 o 
   2  -9   1      159.04      175.61      5.79 o 
   3  -9   1      122.89      119.34      4.85 o 
  -8  -8   1      520.09      518.38     13.68 o 
  -7  -8   1      477.19      459.68     12.29 o 
  -6  -8   1      204.15      203.22      5.93 o 
  -5  -8   1     2227.33     2112.88     42.11 o 
  -4  -8   1     1441.83     1396.37     28.70 o 
  -3  -8   1     1411.74     1385.44     24.65 o 
  -2  -8   1     2159.44     2199.24     35.87 o 
  -1  -8   1     1062.62     1110.90     18.35 o 
   0  -8   1     2263.12     2249.01     34.97 o 
   1  -8   1     1595.84     1640.48     29.87 o 
   2  -8   1      492.12      508.25     17.36 o 
   3  -8   1      609.36      587.37     13.04 o 
   4  -8   1      441.37      428.14     10.68 o 
  -9  -7   1      217.01      206.57      7.75 o 
  -8  -7   1      106.63      114.54      5.43 o 
  -7  -7   1        9.62       15.13      1.73 o 
  -6  -7   1      108.97      109.08      3.92 o 
  -5  -7   1      366.42      352.86      9.23 o 
  -4  -7   1      438.26      487.25     13.76 o 
  -3  -7   1      474.16      466.78      9.47 o 
  -2  -7   1       25.37       28.24      1.63 o 
  -1  -7   1      525.40      556.17      9.88 o 
   0  -7   1        4.97       10.53      0.99 o 
   1  -7   1      655.78      664.24     12.05 o 
   2  -7   1      179.18      197.63      5.04 o 
   3  -7   1      578.10      518.49     11.51 o 
   4  -7   1      480.92      468.92     11.04 o 
   5  -7   1      377.02      360.89     10.81 o 
  -9  -6   1       91.59       89.96      4.82 o 
  -8  -6   1     1178.56     1131.75     21.67 o 
  -7  -6   1      285.02      293.19      7.42 o 
  -6  -6   1      762.99      768.49     15.18 o 
  -5  -6   1     1943.97     1969.79     32.46 o 
  -4  -6   1     1830.37     1877.69     34.92 o 
  -3  -6   1     3072.86     3182.36     47.85 o 
  -2  -6   1     6598.92     6835.83     86.33 o 
  -1  -6   1     1784.48     1895.00     24.95 o 
   0  -6   1      643.84      653.23      9.58 o 
   1  -6   1     3956.89     3947.89     47.63 o 
   2  -6   1     1507.85     1489.62     24.18 o 
   3  -6   1      587.53      579.54     10.97 o 
   4  -6   1      503.53      487.82     11.01 o 
   5  -6   1      115.47      114.38      4.53 o 
   6  -6   1      254.38      271.04     11.22 o 
  -9  -5   1       15.68       25.56      2.70 o 
  -8  -5   1        1.19        0.23      1.20 o 
  -7  -5   1       78.05       78.56      2.60 o 
  -6  -5   1      143.63      147.26      3.52 o 
  -5  -5   1      265.35      238.24      5.15 o 
  -4  -5   1      176.90      178.86      4.41 o 
  -3  -5   1      112.67      123.84      2.66 o 
  -2  -5   1     1605.69     1732.49     22.65 o 
  -1  -5   1      316.28      276.91      4.92 o 
   0  -5   1       16.00       27.89      1.11 o 
   1  -5   1      305.12      303.23      5.33 o 
   2  -5   1     1997.44     2049.43     29.51 o 
   3  -5   1      872.82      868.63     14.97 o 
   4  -5   1      295.71      283.96      7.19 o 
   5  -5   1     1536.90     1467.59     27.43 o 
   6  -5   1      302.04      292.68     11.41 o 
  -9  -4   1       51.09       53.10      4.55 o 
  -8  -4   1      350.61      360.83      9.90 o 
  -7  -4   1     1019.62     1064.17     17.50 o 
  -6  -4   1     4343.30     4450.59     60.75 o 
  -5  -4   1      859.84      902.43     14.60 o 
  -4  -4   1     5612.86     5584.51     75.99 o 
  -3  -4   1     2468.28     2571.64     44.13 o 
  -2  -4   1     8961.62     7910.54    111.52 o 
  -1  -4   1     7444.86     6697.98     86.46 o 
   0  -4   1     4469.08     4871.08     72.83 o 
   1  -4   1     6531.66     5966.38     94.76 o 
   2  -4   1     1303.51     1390.55     19.83 o 
   3  -4   1     1146.58     1164.25     19.11 o 
   4  -4   1     1807.52     1809.19     28.93 o 
   5  -4   1      266.61      271.04      7.07 o 
   6  -4   1       38.57       40.59      3.06 o 
   7  -4   1      296.19      269.22     39.23 o 
  -9  -3   1        5.98        5.65      2.12 o 
  -8  -3   1      262.43      285.49      7.48 o 
  -7  -3   1        6.09        5.93      0.95 o 
  -6  -3   1      436.43      434.36      7.40 o 
  -5  -3   1      208.94      220.65      4.29 o 
  -4  -3   1      999.95     1117.69     16.04 o 
  -3  -3   1        4.93        6.52      0.59 o 
  -2  -3   1       59.83       69.10      2.46 o 
  -1  -3   1     1371.25     1429.76     20.07 o 
   0  -3   1     3199.38     3253.67     41.56 o 
   1  -3   1      133.44      193.55      3.40 o 
   2  -3   1     1028.00      912.41     14.74 o 
   3  -3   1      568.93      527.91     10.39 o 
   4  -3   1     1109.65     1092.46     18.06 o 
   5  -3   1     2020.89     1986.99     35.32 o 
   6  -3   1      107.76      116.47      4.29 o 
   7  -3   1      652.93      695.00     21.28 o 
  -9  -2   1      173.94      190.69      9.34 o 
  -8  -2   1      412.65      428.17     11.85 o 
  -7  -2   1     1245.49     1258.55     18.65 o 
  -6  -2   1     1187.21     1208.45     17.75 o 
  -5  -2   1     1860.16     1919.35     26.84 o 
  -4  -2   1    22344.01    20426.99    278.52 o 
  -3  -2   1     2314.55     2370.39     30.01 o 
  -2  -2   1    14452.55    12700.50    296.32 o 
  -1  -2   1    10213.69     8895.59    134.09 o 
   0  -2   1     4723.84     4275.31     59.73 o 
   1  -2   1     8994.31     7710.60    116.49 o 
   2  -2   1     8061.36     6934.10    138.03 o 
   3  -2   1     2162.47     2201.99     33.80 o 
   4  -2   1     1256.11     1227.11     20.14 o 
   5  -2   1      427.82      424.88      9.41 o 
   6  -2   1       89.73       86.71      4.26 o 
   7  -2   1      335.34      342.42     12.25 o 
   8  -2   1        2.51        5.34      3.74 o 
  -9  -1   1        8.00       13.08      4.27 o 
  -8  -1   1      359.85      356.86     31.23 o 
  -7  -1   1       48.89       53.74      3.44 o 
  -6  -1   1      101.97      117.41      3.40 o 
  -5  -1   1        7.41       14.88      1.30 o 
  -4  -1   1      146.87      175.21      3.56 o 
  -3  -1   1      223.87      220.39      3.39 o 
  -2  -1   1    13861.24    12755.33    199.36 o 
  -1  -1   1      494.42      570.34      7.50 o 
   0  -1   1      653.84      694.22     10.65 o 
   1  -1   1      242.75      274.29      4.32 o 
   2  -1   1     2215.91     2223.20     34.16 o 
   3  -1   1      518.80      503.70      7.69 o 
   4  -1   1      615.62      589.75      9.09 o 
   5  -1   1     1590.14     1587.63     28.70 o 
   6  -1   1      526.81      541.04     13.57 o 
   7  -1   1      587.39      622.78     19.23 o 
   8  -1   1      438.23      476.41     25.36 o 
  -8   0   1      456.75      457.05     16.60 o 
  -7   0   1     1281.11     1327.89     37.27 o 
  -6   0   1     1209.82     1239.51     22.88 o 
  -5   0   1     1868.42     1853.62     31.33 o 
  -4   0   1     3502.37     3628.98     46.10 o 
  -3   0   1     3274.62     3090.14     59.41 o 
  -2   0   1    30260.13    26689.72    937.88 o 
   0   0   1     1457.85     1429.66     17.57 o 
   1   0   1     1302.90     1317.40     21.84 o 
   2   0   1     5734.47     5247.38    103.72 o 
   3   0   1     1672.07     1709.90     24.02 o 
   4   0   1     1804.79     1866.27     26.39 o 
   5   0   1      958.04      938.26     13.99 o 
   6   0   1        7.14        8.95      1.15 o 
   7   0   1      142.62      152.20      6.53 o 
   8   0   1       16.59       12.54      4.27 o 
   9   0   1        1.90       -0.27      3.20 o 
  -8   1   1       30.73       42.24      4.52 o 
  -7   1   1       95.73      106.10      6.51 o 
  -6   1   1      189.05      200.39      6.48 o 
  -5   1   1       19.05       19.99      1.44 o 
  -4   1   1      450.53      462.40      7.38 o 
  -3   1   1      357.31      392.44      7.30 o 
  -2   1   1       14.41       16.52      1.06 o 
  -1   1   1     1896.00     2045.83     31.08 o 
   0   1   1      543.61      588.67      7.62 o 
   1   1   1      170.86      193.48      5.59 o 
   2   1   1      861.98      863.80     11.26 o 
   3   1   1     2927.71     2942.96     47.10 o 
   4   1   1     1074.75     1044.06     13.89 o 
   5   1   1     2180.02     2208.92     28.64 o 
   6   1   1     1485.85     1466.46     21.33 o 
   7   1   1      471.76      455.11     22.89 o 
   8   1   1      534.68      567.16     17.82 o 
   9   1   1      375.01      420.10     23.22 o 
  -8   2   1       93.91      110.23     10.68 o 
  -7   2   1      504.29      509.52     18.02 o 
  -6   2   1     1745.18     1820.94     49.35 o 
  -5   2   1     1564.89     1691.44     35.35 o 
  -4   2   1     1658.46     1686.84     24.20 o 
  -3   2   1     4627.89     4621.43     66.38 o 
  -2   2   1     1569.83     1638.32     25.16 o 
  -1   2   1    11718.33     9370.79    131.93 o 
   0   2   1    12989.81    10312.14    148.25 o 
   1   2   1     3023.07     2852.15     54.79 o 
   2   2   1     3046.21     2868.06     40.84 o 
   3   2   1     1411.25     1333.71     18.70 o 
   4   2   1     1515.01     1474.93     20.82 o 
   5   2   1     1798.42     1775.91     25.11 o 
   6   2   1       30.75       29.07      2.18 o 
   7   2   1      120.98      115.07      3.89 o 
   8   2   1      109.61      106.19      8.81 o 
   9   2   1        0.87        1.07      2.67 o 
  -7   3   1      128.92      140.51      8.19 o 
  -6   3   1        0.33        2.49      4.67 o 
  -5   3   1       15.57       17.75      2.24 o 
  -4   3   1      339.10      378.19      8.39 o 
  -3   3   1      298.20      312.48      5.84 o 
  -2   3   1       18.36       26.84      1.45 o 
  -1   3   1       33.85       31.84      1.19 o 
   0   3   1     5396.82     4768.94     66.53 o 
   1   3   1     2529.64     2671.15     37.33 o 
   2   3   1      169.51      143.59      2.36 o 
   3   3   1     3726.03     3851.74     48.34 o 
   4   3   1      820.24      844.51     11.41 o 
   5   3   1     2220.14     2306.53     34.64 o 
   6   3   1     1912.54     1921.38     29.83 o 
   7   3   1      424.58      427.26      7.59 o 
   8   3   1      616.46      642.94     11.96 o 
   9   3   1      454.53      474.28     23.75 o 
  -7   4   1      253.40      228.36     12.35 o 
  -6   4   1      905.01      873.84     21.02 o 
  -5   4   1      568.37      574.87     12.25 o 
  -4   4   1     2157.81     2189.59     38.31 o 
  -3   4   1     3957.41     4008.55     55.87 o 
  -2   4   1      538.07      503.75      7.94 o 
  -1   4   1     9164.11     8066.80    104.23 o 
   0   4   1     5948.58     5707.86    137.44 o 
   1   4   1     2806.89     2785.45     38.03 o 
   2   4   1     4017.18     4019.07     50.12 o 
   3   4   1     2119.03     2330.73     42.56 o 
   4   4   1      813.46      862.84     12.67 o 
   5   4   1     2139.00     2236.48     28.90 o 
   6   4   1      175.12      185.44      3.99 o 
   7   4   1       84.66       84.71      2.44 o 
   8   4   1       99.73       92.12      2.95 o 
   9   4   1        0.31        2.67      2.67 o 
  -7   5   1       51.55       53.28      8.67 o 
  -6   5   1      171.58      161.05      6.67 o 
  -5   5   1        0.42        2.66      1.37 o 
  -4   5   1       90.30       85.03      3.33 o 
  -3   5   1      132.70      141.79      5.14 o 
  -2   5   1       72.39       65.61      1.81 o 
  -1   5   1       39.86       49.68      1.59 o 
   0   5   1     2960.25     3102.07     42.64 o 
   1   5   1     1167.80     1157.30     16.60 o 
   2   5   1      563.75      577.60      8.81 o 
   3   5   1     2398.59     2402.89     30.58 o 
   4   5   1     1083.84     1083.91     13.54 o 
   5   5   1     1660.43     1661.53     23.49 o 
   6   5   1     2041.72     2003.71     28.40 o 
   7   5   1      482.12      468.24      8.19 o 
   8   5   1      401.74      405.63      7.65 o 
   9   5   1      361.83      388.17     10.82 o 
  -6   6   1      694.94      655.89     17.32 o 
  -5   6   1      390.81      379.30     11.21 o 
  -4   6   1      766.78      730.92     14.97 o 
  -3   6   1     1408.24     1343.58     24.70 o 
  -2   6   1      644.71      653.60     13.01 o 
  -1   6   1     1928.98     2017.64     31.04 o 
   0   6   1     2905.98     2822.61     39.17 o 
   1   6   1     2004.25     2070.42     29.07 o 
   2   6   1     2261.12     2337.89     32.61 o 
   3   6   1     2141.41     2194.52     33.42 o 
   4   6   1      164.41      183.67      4.02 o 
   5   6   1      979.26      981.22     13.45 o 
   6   6   1      468.41      497.36     17.65 o 
   7   6   1       82.89       84.76      3.01 o 
   8   6   1      112.89      112.16      3.39 o 
   9   6   1        3.04        0.62      1.37 o 
  -5   7   1       20.73       17.94      2.46 o 
  -4   7   1      123.76      115.16      5.29 o 
  -3   7   1       37.66       31.61      2.84 o 
  -2   7   1      187.69      193.86      5.47 o 
  -1   7   1        2.04        4.63      0.97 o 
   0   7   1     1219.94     1220.55     18.38 o 
   1   7   1     2101.41     2084.83     29.50 o 
   2   7   1     1544.43     1600.52     25.05 o 
   3   7   1     1799.57     1744.23     27.09 o 
   4   7   1      925.68      912.38     28.55 o 
   5   7   1      503.89      494.81      9.12 o 
   6   7   1     2174.61     2158.69     33.37 o 
   7   7   1     1057.88     1072.47     18.58 o 
   8   7   1      349.43      356.09      8.63 o 
   9   7   1      277.93      281.89     13.66 o 
  -4   8   1      277.61      254.22     11.04 o 
  -3   8   1      834.69      816.36     16.76 o 
  -2   8   1      626.26      633.49     13.41 o 
  -1   8   1      437.41      430.22      9.64 o 
   0   8   1     1732.06     1801.54     26.19 o 
   1   8   1      398.54      407.25      7.82 o 
   2   8   1      888.49      887.35     14.89 o 
   3   8   1     2213.43     2248.55     34.73 o 
   4   8   1      522.67      535.58     10.87 o 
   5   8   1      839.70      804.21     15.54 o 
   6   8   1      331.52      333.21      7.94 o 
   7   8   1        2.40        4.51      1.63 o 
   8   8   1      130.00      121.75      5.34 o 
   9   8   1       60.66       53.65      6.41 o 
  -4   9   1        0.75        2.58      1.64 o 
  -3   9   1       36.75       39.02      3.16 o 
  -2   9   1      295.22      339.39     10.68 o 
  -1   9   1      152.23      144.59      4.81 o 
   0   9   1      176.42      181.10      4.63 o 
   1   9   1     1063.86     1098.66     18.36 o 
   2   9   1     1150.18     1144.54     23.13 o 
   3   9   1     2231.67     2155.89     40.95 o 
   4   9   1     1946.75     1932.90     36.45 o 
   5   9   1      282.66      284.84      7.06 o 
   6   9   1      624.89      625.01     15.15 o 
   7   9   1      570.68      564.42     14.32 o 
   8   9   1      329.33      333.28     10.11 o 
  -2  10   1      591.62      572.44     15.05 o 
  -1  10   1      238.32      247.05      7.03 o 
   0  10   1     1495.27     1564.06     28.94 o 
   1  10   1      992.20      986.12     18.70 o 
   2  10   1      361.00      353.13      8.24 o 
   3  10   1      601.21      605.02     13.75 o 
   4  10   1      376.35      380.86     11.29 o 
   5  10   1      705.58      680.48     16.23 o 
   6  10   1      899.22      877.26     20.13 o 
   7  10   1       95.31       98.86      4.92 o 
   8  10   1        6.58        7.34      1.95 o 
  -1  11   1      146.78      157.03      5.63 o 
   0  11   1       43.32       56.21      3.20 o 
   1  11   1      729.24      748.14     15.70 o 
   2  11   1      212.45      209.00      6.74 o 
   3  11   1      206.34      203.89      7.86 o 
   4  11   1     1124.47     1106.12     24.29 o 
   5  11   1      559.57      537.68     13.90 o 
   6  11   1      453.35      466.88     12.78 o 
   7  11   1      366.13      387.29     11.45 o 
   1  12   1      580.89      590.19     15.90 o 
   2  12   1      263.15      299.91     11.51 o 
   3  12   1      722.91      710.05     17.15 o 
   4  12   1      188.48      187.36      6.97 o 
   5  12   1        2.41        1.34      1.64 o 
  -5 -11   2       36.98       38.84      3.27 o 
  -4 -11   2        3.54        6.22      1.91 o 
  -3 -11   2      462.71      431.21     16.88 o 
  -2 -11   2        9.17       14.00      2.67 o 
  -1 -11   2      201.81      208.93      9.24 o 
   0 -11   2      725.83      786.48     19.52 o 
  -7 -10   2      231.26      241.97      8.53 o 
  -6 -10   2      659.45      653.17     16.51 o 
  -5 -10   2      446.14      423.33     11.73 o 
  -4 -10   2     1051.30     1020.00     22.84 o 
  -3 -10   2      706.90      657.03     15.91 o 
  -2 -10   2      343.83      339.84      9.65 o 
  -1 -10   2     1104.63     1099.95     29.53 o 
   0 -10   2      571.36      604.36     15.42 o 
   1 -10   2       81.82       83.97      4.56 o 
   2 -10   2      746.52      768.54     16.66 o 
  -7  -9   2      148.78      141.75      6.00 o 
  -6  -9   2        0.02        0.71      1.15 o 
  -5  -9   2      122.55      115.09      4.96 o 
  -4  -9   2       18.96       20.09      2.11 o 
  -3  -9   2      437.73      443.38     12.50 o 
  -2  -9   2       27.21       31.41      2.46 o 
  -1  -9   2      407.26      397.37     12.63 o 
   0  -9   2      845.87      821.01     18.74 o 
   1  -9   2      708.18      715.73     15.07 o 
   2  -9   2      319.52      328.45      8.71 o 
   3  -9   2      730.13      725.71     15.96 o 
  -8  -8   2      193.54      193.37      7.13 o 
  -7  -8   2      477.83      473.59     12.62 o 
  -6  -8   2     1809.61     1728.33     37.64 o 
  -5  -8   2      619.27      597.66     14.51 o 
  -4  -8   2      665.58      636.86     15.03 o 
  -3  -8   2     1790.97     1757.93     30.65 o 
  -2  -8   2      740.47      732.04     14.14 o 
  -1  -8   2     1220.08     1234.92     25.82 o 
   0  -8   2      969.56     1013.35     18.80 o 
   1  -8   2      252.15      251.04      6.69 o 
   2  -8   2      672.96      671.03     14.26 o 
   3  -8   2      257.41      242.68      7.03 o 
   4  -8   2       70.89       66.22      4.19 o 
  -8  -7   2        0.51        0.99      1.18 o 
  -7  -7   2       11.49       13.31      1.73 o 
  -6  -7   2       74.46       82.97      5.97 o 
  -5  -7   2       49.72       43.04      2.77 o 
  -4  -7   2        4.47       10.41      2.01 o 
  -3  -7   2      470.97      448.47      9.40 o 
  -2  -7   2     1195.06     1158.18     20.65 o 
  -1  -7   2      369.98      368.80      7.01 o 
   0  -7   2      729.26      720.03     13.70 o 
   1  -7   2     2706.56     2660.48     46.25 o 
   2  -7   2      851.20      829.46     14.86 o 
   3  -7   2     1779.75     1668.63     30.72 o 
   4  -7   2      539.43      503.35     11.67 o 
   5  -7   2      351.16      343.41     10.60 o 
  -9  -6   2      189.16      198.47     11.10 o 
  -8  -6   2      574.36      569.49     22.19 o 
  -7  -6   2      400.50      398.54      9.40 o 
  -6  -6   2     1611.51     1599.38     28.82 o 
  -5  -6   2     2036.41     2010.85     35.16 o 
  -4  -6   2     2964.78     2992.14     57.46 o 
  -3  -6   2     3346.43     3283.71     48.96 o 
  -2  -6   2      618.97      604.17     10.37 o 
  -1  -6   2     1624.11     1556.52     27.07 o 
   0  -6   2     3979.95     4060.60     55.82 o 
   1  -6   2      775.09      821.33     12.75 o 
   2  -6   2      265.19      284.39      6.26 o 
   3  -6   2      880.77      860.61     15.25 o 
   4  -6   2      277.89      261.24      7.09 o 
   5  -6   2      326.26      302.62      9.41 o 
   6  -6   2       80.98       71.46      5.51 o 
  -9  -5   2       21.00       25.52      3.25 o 
  -8  -5   2      148.99      137.37      5.84 o 
  -7  -5   2       11.59        8.70      1.36 o 
  -6  -5   2       92.78       99.33      4.12 o 
  -5  -5   2      298.81      297.11      7.08 o 
  -4  -5   2      277.00      283.71      5.11 o 
  -3  -5   2       95.87       97.39      3.12 o 
  -2  -5   2      751.38      712.66      9.96 o 
  -1  -5   2       52.05       60.16      1.95 o 
   0  -5   2     1523.68     1471.69     28.96 o 
   1  -5   2     4149.77     4080.95     55.92 o 
   2  -5   2      490.57      460.60      7.98 o 
   3  -5   2     2358.56     2239.43     35.28 o 
   4  -5   2     2032.83     1966.69     35.18 o 
   5  -5   2      592.33      587.75     14.66 o 
   6  -5   2      487.15      490.76     13.37 o 
  -9  -4   2      448.23      478.74     24.15 o 
  -8  -4   2     2133.49     2137.36     44.35 o 
  -7  -4   2      570.11      566.85     13.02 o 
  -6  -4   2     1451.12     1552.14     52.86 o 
  -5  -4   2     2396.27     2360.82     36.23 o 
  -4  -4   2     2237.15     2250.82     31.47 o 
  -3  -4   2     5599.10     5511.48     93.52 o 
  -2  -4   2     4196.22     4378.10     55.56 o 
  -1  -4   2     1528.56     1577.53     22.20 o 
   0  -4   2     3465.36     3416.91     46.67 o 
   1  -4   2     1349.08     1299.46     20.20 o 
   2  -4   2      608.39      581.08      9.32 o 
   3  -4   2     1285.84     1254.47     20.49 o 
   4  -4   2        4.23        6.58      0.99 o 
   5  -4   2       90.48       89.80      3.86 o 
   6  -4   2      548.74      532.58     13.87 o 
   7  -4   2        7.66       12.28      4.80 o 
  -9  -3   2       14.33       16.69      3.11 o 
  -8  -3   2       54.05       44.93      3.31 o 
  -7  -3   2       20.04       16.53      1.75 o 
  -6  -3   2     1314.22     1369.01     21.53 o 
  -5  -3   2      112.21      111.72      2.39 o 
  -4  -3   2        0.87        4.14      0.42 o 
  -3  -3   2      389.50      428.89      5.82 o 
  -2  -3   2     2438.18     2425.08     29.15 o 
  -1  -3   2      221.10      235.39      3.65 o 
   0  -3   2      173.08      151.83      2.85 o 
   1  -3   2     3308.31     3298.28     44.99 o 
   2  -3   2     2062.04     2100.97     29.66 o 
   3  -3   2     2870.89     2970.17     41.61 o 
   4  -3   2     2315.91     2363.00     36.84 o 
   5  -3   2      732.30      742.50     14.86 o 
   6  -3   2     1354.76     1419.29     30.23 o 
   7  -3   2      902.01      933.09     28.62 o 
  -9  -2   2      321.42      239.67     15.75 o 
  -8  -2   2      411.70      446.23     12.33 o 
  -7  -2   2      821.63      797.02     15.92 o 
  -6  -2   2     2762.77     2832.97     36.40 o 
  -5  -2   2     3578.39     3623.10     45.89 o 
  -4  -2   2      875.24      808.33     10.98 o 
  -3  -2   2     3785.47     3784.05     52.19 o 
  -2  -2   2     3109.36     2993.13     52.01 o 
  -1  -2   2      900.17      969.10     12.77 o 
   0  -2   2     3786.80     3446.09     65.46 o 
   1  -2   2     2902.42     2936.49     39.96 o 
   2  -2   2      355.20      352.63      6.74 o 
   3  -2   2      932.35      907.88     14.76 o 
   4  -2   2       19.38       17.39      1.08 o 
   5  -2   2       12.62       16.55      1.58 o 
   6  -2   2      197.58      197.39      6.52 o 
   7  -2   2       39.33       43.58      3.16 o 
   8  -2   2       33.30       33.36      6.67 o 
  -9  -1   2       31.72       42.11      4.79 o 
  -8  -1   2       16.44       19.75      3.21 o 
  -7  -1   2       15.99       16.88      2.08 o 
  -6  -1   2        9.84       10.88      0.86 o 
  -5  -1   2      113.02      137.56      2.73 o 
  -4  -1   2      223.66      277.54      4.02 o 
  -3  -1   2       71.94       72.87      1.91 o 
  -2  -1   2     2210.31     2284.75     35.04 o 
  -1  -1   2     6507.59     6106.36    135.13 o 
   0  -1   2      297.97      336.32      5.19 o 
   1  -1   2     6360.52     5650.82     91.40 o 
   2  -1   2     5419.36     5047.72     70.12 o 
   3  -1   2     3108.24     3272.41     45.26 o 
   4  -1   2     4191.98     4301.60     66.07 o 
   5  -1   2     1559.18     1656.62     37.79 o 
   6  -1   2     1341.47     1342.60     35.66 o 
   7  -1   2     1276.92     1270.52     34.87 o 
   8  -1   2      378.19      385.13     22.15 o 
  -8   0   2      340.04      384.64     14.72 o 
  -7   0   2      884.81      934.01     27.83 o 
  -6   0   2      345.18      367.89      8.37 o 
  -5   0   2     2892.48     2955.06     40.49 o 
  -4   0   2     2465.72     2635.63     40.98 o 
  -3   0   2     5169.40     5092.79     87.23 o 
  -2   0   2     3115.18     2980.25     65.45 o 
  -1   0   2     1068.53     1115.44     14.23 o 
   0   0   2     1278.29     1437.88     21.91 o 
   1   0   2     8320.87     7040.35     98.04 o 
   2   0   2      538.85      580.12      8.52 o 
   3   0   2     1060.33     1146.93     17.96 o 
   4   0   2      650.16      660.15     10.02 o 
   5   0   2        2.82        6.31      1.19 o 
   6   0   2       81.28       78.58      3.72 o 
   7   0   2        4.70        3.87      1.86 o 
   8   0   2        1.09        2.66      2.27 o 
  -8   1   2       43.50       53.90      5.19 o 
  -7   1   2       12.49       12.70      3.34 o 
  -6   1   2       45.98       41.99      3.77 o 
  -5   1   2        4.21        4.11      0.61 o 
  -4   1   2     1018.11     1057.51     15.51 o 
  -3   1   2      219.23      214.26      3.49 o 
  -2   1   2     1613.73     1629.12     20.99 o 
  -1   1   2     7350.20     6432.97     99.08 o 
   0   1   2      649.32      702.72      9.18 o 
   1   1   2     8314.14     7283.97    111.48 o 
   2   1   2     4836.07     4427.22     57.15 o 
   3   1   2     2694.51     2800.86     35.55 o 
   4   1   2     6055.18     5789.52    169.85 o 
   5   1   2     2661.51     2747.78     38.56 o 
   6   1   2      667.44      643.83     20.49 o 
   7   1   2     1359.66     1388.27     36.79 o 
   8   1   2      701.03      740.43     23.62 o 
   9   1   2      303.68      332.29     20.02 o 
  -8   2   2      396.87      409.83     16.32 o 
  -7   2   2      709.24      727.04     59.25 o 
  -6   2   2      285.28      300.45     11.79 o 
  -5   2   2     2284.30     2327.78     47.41 o 
  -4   2   2     1560.95     1545.62     22.31 o 
  -3   2   2     3301.66     3208.25     44.52 o 
  -2   2   2     5408.33     4851.51     73.80 o 
  -1   2   2     3725.93     3502.35     74.42 o 
   0   2   2     1076.11     1103.26     14.39 o 
   1   2   2     8227.77     7335.49    153.95 o 
   2   2   2     1637.36     1721.37     25.96 o 
   3   2   2     1644.64     1858.71     23.88 o 
   4   2   2      805.80      844.62     12.30 o 
   5   2   2      103.29       98.12      2.50 o 
   6   2   2       88.80       91.39      2.22 o 
   7   2   2       78.25       76.47      3.07 o 
   8   2   2      108.55      115.26      7.21 o 
   9   2   2        8.03       10.41      4.27 o 
  -7   3   2       14.80       16.46      3.30 o 
  -6   3   2       36.83       41.11      4.15 o 
  -5   3   2        1.26        4.72      1.79 o 
  -4   3   2     1211.95     1250.71     22.44 o 
  -3   3   2       68.70       68.47      2.19 o 
  -2   3   2      757.32      755.45     14.54 o 
  -1   3   2     4434.78     4201.53    108.22 o 
   0   3   2     2481.43     2651.86     33.71 o 
   1   3   2     4347.82     3810.66     48.22 o 
   2   3   2     4179.88     3727.21     74.70 o 
   3   3   2     2653.74     2648.36     36.22 o 
   4   3   2     3374.86     3410.73     46.68 o 
   5   3   2     3030.29     2961.67     40.95 o 
   6   3   2      736.94      712.49     13.22 o 
   7   3   2     1498.19     1463.81     23.52 o 
   8   3   2      594.87      602.62     18.45 o 
   9   3   2      261.72      264.83      8.79 o 
  -7   4   2      276.17      293.07      9.96 o 
  -6   4   2      210.47      212.66     10.10 o 
  -5   4   2      683.59      685.36     21.61 o 
  -4   4   2     1083.50     1071.86     25.92 o 
  -3   4   2     1256.99     1304.48     19.16 o 
  -2   4   2     3965.53     4002.58     51.02 o 
  -1   4   2     4276.51     4080.70     62.62 o 
   0   4   2        8.47       23.59      1.23 o 
   1   4   2     2124.03     2148.35     29.59 o 
   2   4   2     1937.19     2141.31     27.16 o 
   3   4   2     1085.39     1176.40     15.41 o 
   4   4   2     1846.40     1885.81     24.22 o 
   5   4   2       23.15       28.98      1.46 o 
   6   4   2        1.29        4.71      0.78 o 
   7   4   2        8.59        9.70      1.07 o 
   8   4   2       78.91       84.39      4.26 o 
   9   4   2        7.45       10.00      2.05 o 
  -6   5   2       24.10       24.61      2.75 o 
  -5   5   2        4.07        8.88      3.00 o 
  -4   5   2      873.71      878.39     17.13 o 
  -3   5   2      652.80      658.92     13.08 o 
  -2   5   2     1260.55     1320.49     17.90 o 
  -1   5   2     3466.41     3431.21     43.98 o 
   0   5   2     2139.29     2176.08     28.20 o 
   1   5   2     1725.61     1751.05     24.54 o 
   2   5   2     6494.47     5759.83     79.03 o 
   3   5   2     4845.29     4902.78     61.21 o 
   4   5   2     2239.26     2231.63     38.33 o 
   5   5   2     3769.77     3739.35     55.20 o 
   6   5   2      502.39      499.65      7.66 o 
   7   5   2     1075.13     1072.28     16.31 o 
   8   5   2      683.49      711.74     14.50 o 
   9   5   2      324.22      325.21      9.79 o 
  -6   6   2      222.38      227.63      8.55 o 
  -5   6   2      290.62      274.87      9.10 o 
  -4   6   2      666.51      631.88     15.86 o 
  -3   6   2      153.90      149.77      4.66 o 
  -2   6   2     1725.75     1667.61     26.15 o 
  -1   6   2     4136.16     4102.67     52.58 o 
   0   6   2     1011.47     1040.27     14.35 o 
   1   6   2     2994.56     3013.97     41.59 o 
   2   6   2      406.66      432.38      7.07 o 
   3   6   2      196.05      204.77      6.71 o 
   4   6   2     1906.93     1987.61     27.79 o 
   5   6   2      323.21      336.06      5.41 o 
   6   6   2       12.17       13.75      0.98 o 
   7   6   2       11.21        8.79      1.26 o 
   8   6   2       20.56       21.60      1.90 o 
   9   6   2       24.51       29.38      2.37 o 
  -5   7   2       53.28       50.53      3.81 o 
  -4   7   2      202.15      194.12      7.15 o 
  -3   7   2      452.83      460.71     10.40 o 
  -2   7   2      784.91      783.79     15.46 o 
  -1   7   2     3020.80     3083.16     40.20 o 
   0   7   2     3879.42     3917.48     54.14 o 
   1   7   2     1083.53     1093.38     16.26 o 
   2   7   2     1834.25     1820.29     28.19 o 
   3   7   2     1648.41     1683.41     26.27 o 
   4   7   2     1661.84     1683.04     29.36 o 
   5   7   2     4258.63     4292.44     63.64 o 
   6   7   2      615.59      631.65     11.37 o 
   7   7   2      538.88      550.43     10.42 o 
   8   7   2      299.17      320.05     15.27 o 
   9   7   2      283.50      289.78      9.09 o 
  -4   8   2      909.83      871.82     21.38 o 
  -3   8   2      524.05      503.70     11.42 o 
  -2   8   2      495.50      461.49     13.75 o 
  -1   8   2     1259.86     1270.08     23.54 o 
   0   8   2      857.59      879.95     13.80 o 
   1   8   2     2253.99     2271.99     35.10 o 
   2   8   2     1985.71     2031.05     31.55 o 
   3   8   2      598.29      626.82     11.57 o 
   4   8   2      181.19      182.27      4.41 o 
   5   8   2      296.69      298.45      8.31 o 
   6   8   2        0.01        2.59      0.95 o 
   7   8   2       75.46       81.40      3.12 o 
   8   8   2       10.40       10.00      1.84 o 
   9   8   2       38.94       51.38      3.54 o 
  -4   9   2       86.51       85.25      5.10 o 
  -3   9   2      455.96      450.63     12.89 o 
  -2   9   2       85.94       81.36      3.63 o 
  -1   9   2      186.01      192.46      5.74 o 
   0   9   2     2076.32     2136.70     33.59 o 
   1   9   2     1241.19     1258.08     19.04 o 
   2   9   2     1662.25     1712.47     27.23 o 
   3   9   2      984.37     1025.43     19.03 o 
   4   9   2       66.11       73.76      6.94 o 
   5   9   2     1186.82     1196.74     25.15 o 
   6   9   2      938.53      950.87     18.41 o 
   7   9   2      408.61      405.42     11.19 o 
   8   9   2      266.22      276.63     10.84 o 
  -3  10   2      290.08      288.23     12.26 o 
  -2  10   2      320.72      318.87      8.58 o 
  -1  10   2     1182.53     1210.48     23.38 o 
   0  10   2      380.99      366.05      8.99 o 
   1  10   2       61.75       60.55      2.60 o 
   2  10   2      687.27      715.56     14.24 o 
   3  10   2      451.30      455.54      9.97 o 
   4  10   2      237.60      241.10      6.37 o 
   5  10   2      537.41      559.72     11.94 o 
   6  10   2      213.02      212.13      7.29 o 
   7  10   2        0.74       -0.16      1.26 o 
   8  10   2        0.31       -0.85      1.60 o 
  -1  11   2      101.27      109.57      4.62 o 
   0  11   2      693.90      702.09     15.11 o 
   1  11   2      109.59      112.17      4.34 o 
   2  11   2      631.57      653.14     13.50 o 
   3  11   2     1366.28     1389.44     25.54 o 
   4  11   2      334.72      336.79      8.30 o 
   5  11   2      482.38      469.73     12.53 o 
   6  11   2      343.77      358.46     10.51 o 
   7  11   2      121.41      124.48      5.70 o 
   1  12   2       85.63       88.51      4.04 o 
   2  12   2      291.70      304.13      7.25 o 
   3  12   2       10.72       12.55      2.00 o 
   4  12   2        0.16        1.57      1.52 o 
   5  12   2      309.01      314.84      9.75 o 
   6  12   2        0.10        0.41      1.35 o 
  -4 -11   3      361.47      322.79     16.52 o 
  -3 -11   3      206.20      209.40      7.51 o 
  -2 -11   3      371.77      357.69     13.19 o 
  -1 -11   3      790.26      785.48     23.40 o 
  -6 -10   3      236.89      225.61      8.64 o 
  -5 -10   3      381.71      371.86     10.85 o 
  -4 -10   3      263.83      265.34      8.51 o 
  -3 -10   3      268.65      265.02      8.42 o 
  -2 -10   3      830.50      837.44     20.99 o 
  -1 -10   3      297.58      294.32     11.13 o 
   0 -10   3       49.60       50.48      4.33 o 
   1 -10   3      263.85      271.23      9.16 o 
  -7  -9   3       69.89       63.75      4.00 o 
  -6  -9   3      248.13      228.37     10.08 o 
  -5  -9   3      116.00      108.51      4.90 o 
  -4  -9   3      394.79      384.88     10.62 o 
  -3  -9   3      712.89      662.61     15.81 o 
  -2  -9   3      852.84      819.51     18.64 o 
  -1  -9   3     1996.38     1907.68     38.52 o 
   0  -9   3      701.00      726.64     21.04 o 
   1  -9   3      535.30      563.74     14.54 o 
   2  -9   3     1259.40     1305.88     27.66 o 
   3  -9   3      421.22      413.63     12.05 o 
  -8  -8   3      484.76      462.09     16.51 o 
  -7  -8   3      590.61      578.35     16.17 o 
  -6  -8   3      263.98      258.98      8.26 o 
  -5  -8   3      459.58      442.58     11.62 o 
  -4  -8   3     1238.01     1139.90     24.49 o 
  -3  -8   3      361.77      345.99      9.45 o 
  -2  -8   3      671.43      637.01     14.79 o 
  -1  -8   3     1044.91     1031.31     26.89 o 
   0  -8   3      373.13      345.57      9.38 o 
   1  -8   3      733.43      699.64     14.51 o 
   2  -8   3      144.80      135.86      4.78 o 
   3  -8   3        8.15        8.03      1.60 o 
   4  -8   3       89.09       92.00      4.94 o 
  -8  -7   3        0.40        2.71      1.68 o 
  -7  -7   3       18.13       17.10      1.90 o 
  -6  -7   3       88.76       94.59      4.74 o 
  -5  -7   3       56.29       53.73      3.18 o 
  -4  -7   3      829.83      795.07     17.70 o 
  -3  -7   3     1126.94     1117.43     23.47 o 
  -2  -7   3      272.21      271.96      8.87 o 
  -1  -7   3     2472.34     2400.66     40.88 o 
   0  -7   3     3190.97     3157.99     53.09 o 
   1  -7   3     1035.85     1021.14     22.21 o 
   2  -7   3     1193.23     1192.27     22.59 o 
   3  -7   3      450.43      468.56     11.02 o 
   4  -7   3      661.17      669.16     16.69 o 
   5  -7   3      572.42      566.06     15.14 o 
  -8  -6   3      193.96      191.72      7.39 o 
  -7  -6   3      976.70      949.98     18.64 o 
  -6  -6   3     1052.43     1033.58     20.65 o 
  -5  -6   3      604.54      574.92     11.90 o 
  -4  -6   3     1254.35     1207.10     22.07 o 
  -3  -6   3      222.07      207.36      6.09 o 
  -2  -6   3     1043.03     1022.65     18.38 o 
  -1  -6   3     1967.80     1978.87     34.48 o 
   0  -6   3       11.94       11.90      1.05 o 
   1  -6   3      180.05      164.44      3.78 o 
   2  -6   3     1210.46     1149.27     19.36 o 
   3  -6   3       23.52       22.59      1.70 o 
   4  -6   3       27.85       28.23      2.49 o 
   5  -6   3        6.07       10.07      1.90 o 
  -8  -5   3        9.17        6.66      1.79 o 
  -7  -5   3       40.72       35.59      2.98 o 
  -6  -5   3      236.78      238.35      6.24 o 
  -5  -5   3      179.00      179.50      5.02 o 
  -4  -5   3      430.13      411.19      8.81 o 
  -3  -5   3     1384.79     1383.02     24.92 o 
  -2  -5   3      762.43      762.34     14.08 o 
  -1  -5   3     2931.60     3041.87     49.71 o 
   0  -5   3     4690.97     4786.16     65.47 o 
   1  -5   3     1404.83     1463.98     21.19 o 
   2  -5   3     3885.90     3888.00     59.25 o 
   3  -5   3     2662.13     2674.13     41.83 o 
   4  -5   3      215.17      216.40      6.01 o 
   5  -5   3      850.78      863.38     20.08 o 
   6  -5   3      611.17      616.32     15.93 o 
  -9  -4   3      406.40      369.92     30.64 o 
  -8  -4   3       46.26       50.84      3.62 o 
  -7  -4   3      611.54      589.58     14.78 o 
  -6  -4   3      765.79      771.56     15.04 o 
  -5  -4   3      762.25      782.88     12.68 o 
  -4  -4   3     1784.21     1805.53     31.04 o 
  -3  -4   3      436.38      437.45      6.56 o 
  -2  -4   3      657.01      652.33      8.66 o 
  -1  -4   3     1795.51     1690.17     30.05 o 
   0  -4   3      209.91      209.24      5.47 o 
   1  -4   3       64.17       75.56      2.97 o 
   2  -4   3      351.66      354.04      6.44 o 
   3  -4   3      137.61      135.38      3.64 o 
   4  -4   3      284.29      275.65      6.17 o 
   5  -4   3       81.53       80.57      3.96 o 
   6  -4   3      259.85      270.00      8.62 o 
   7  -4   3       85.60       91.95      6.65 o 
  -9  -3   3       16.31       10.91      2.81 o 
  -8  -3   3       21.50       18.16      2.37 o 
  -7  -3   3        0.47        1.11      1.69 o 
  -6  -3   3      251.27      253.89      5.22 o 
  -5  -3   3     1022.05     1049.80     16.81 o 
  -4  -3   3      505.24      517.30      8.03 o 
  -3  -3   3     3410.42     3314.80     84.94 o 
  -2  -3   3     1838.31     1869.62     28.56 o 
  -1  -3   3     2874.71     2819.64     58.55 o 
   0  -3   3     8592.28     7703.95    108.12 o 
   1  -3   3     3477.01     3670.91     50.16 o 
   2  -3   3     5575.06     5413.14     74.86 o 
   3  -3   3     3917.27     3981.09     55.42 o 
   4  -3   3     1299.34     1351.48     22.06 o 
   5  -3   3     3161.77     3016.58     59.67 o 
   6  -3   3      506.45      524.74     13.38 o 
   7  -3   3      262.54      264.48     11.63 o 
  -9  -2   3      305.26      337.18     17.48 o 
  -8  -2   3      285.24      300.70     16.01 o 
  -7  -2   3      817.75      832.03     16.64 o 
  -6  -2   3      682.44      684.33     12.12 o 
  -5  -2   3      562.81      583.70     10.26 o 
  -4  -2   3     1767.85     1801.71     23.57 o 
  -3  -2   3     1926.46     1941.66     25.06 o 
  -2  -2   3      279.01      277.58      4.69 o 
  -1  -2   3     1931.80     1921.22     32.64 o 
   0  -2   3     3817.48     3807.40    113.38 o 
   1  -2   3       43.11       53.54      1.78 o 
   2  -2   3      267.46      264.97      4.13 o 
   3  -2   3        4.62        4.32      0.98 o 
   4  -2   3        4.50       12.02      1.30 o 
   5  -2   3       15.96       23.85      4.68 o 
   6  -2   3       57.20       63.28      3.45 o 
   7  -2   3       13.09       16.20      3.02 o 
   8  -2   3       85.58       99.55     10.68 o 
  -8  -1   3      119.58      113.96      6.73 o 
  -7  -1   3       25.32       21.51      1.90 o 
  -6  -1   3      190.53      182.35      5.24 o 
  -5  -1   3      847.13      809.52     10.45 o 
  -4  -1   3      592.41      551.34      7.87 o 
  -3  -1   3     6314.41     6083.67     93.27 o 
  -2  -1   3     1518.63     1624.20     25.07 o 
  -1  -1   3     1789.45     1954.72     23.58 o 
   0  -1   3    10502.23     9343.90    120.02 o 
   1  -1   3     8277.69     7442.49    115.64 o 
   2  -1   3     4044.64     3843.55     70.86 o 
   3  -1   3     4550.14     4352.93     68.99 o 
   4  -1   3     2846.07     2965.35     41.49 o 
   5  -1   3     1935.38     1959.14     30.84 o 
   6  -1   3     1325.12     1320.01     27.78 o 
   7  -1   3     1019.92     1040.66     29.81 o 
   8  -1   3      158.62      174.89      9.08 o 
  -8   0   3      222.84      248.79     11.12 o 
  -7   0   3      436.62      456.96     18.15 o 
  -6   0   3      903.31      944.63     23.09 o 
  -5   0   3     1143.05     1184.37     16.06 o 
  -4   0   3     1571.80     1555.41     18.98 o 
  -3   0   3     2701.38     2691.64     34.43 o 
  -2   0   3      718.00      701.98      9.48 o 
  -1   0   3     2139.28     2244.25     39.46 o 
   0   0   3     4300.22     4047.35     54.10 o 
   1   0   3      269.60      295.35      4.56 o 
   2   0   3     1337.92     1356.11     18.83 o 
   3   0   3       61.46       62.21      1.56 o 
   4   0   3      593.35      638.80     10.76 o 
   5   0   3       34.63       34.79      1.60 o 
   6   0   3       28.19       27.65      3.00 o 
   7   0   3      240.97      268.49     10.63 o 
   8   0   3      136.40      139.55      8.27 o 
  -8   1   3      164.30      169.06      9.24 o 
  -7   1   3       23.57       24.49      3.38 o 
  -6   1   3      126.04      137.98      6.98 o 
  -5   1   3      777.44      795.79     17.96 o 
  -4   1   3      747.26      784.89     10.92 o 
  -3   1   3     4575.28     4598.38     60.65 o 
  -2   1   3     2768.53     2808.94     49.02 o 
  -1   1   3     3120.19     3209.84     65.80 o 
   0   1   3     2154.62     2286.36     33.60 o 
   1   1   3     8692.88     7479.43    105.89 o 
   2   1   3     3780.56     3813.44     75.75 o 
   3   1   3     8628.14     7874.37    149.82 o 
   4   1   3     2623.04     2613.86     40.01 o 
   5   1   3      978.44     1009.12     17.06 o 
   6   1   3     3695.04     3771.82     74.89 o 
   7   1   3      841.50      856.27     24.65 o 
   8   1   3      214.52      226.29      9.87 o 
   9   1   3      566.56      618.67     30.96 o 
  -8   2   3      167.33      197.12     18.55 o 
  -7   2   3      240.26      273.61     11.89 o 
  -6   2   3      898.89      915.00     27.27 o 
  -5   2   3     1103.56     1098.36     23.99 o 
  -4   2   3      256.01      259.43      4.74 o 
  -3   2   3     2566.24     2622.09     36.73 o 
  -2   2   3      730.39      793.50     11.72 o 
  -1   2   3      706.96      741.12     10.82 o 
   0   2   3     5530.08     5019.19     70.07 o 
   1   2   3       37.23       46.04      1.79 o 
   2   2   3      218.97      276.81      5.62 o 
   3   2   3      161.16      177.00      3.12 o 
   4   2   3      563.33      620.82      8.60 o 
   5   2   3        0.28        2.14      0.51 o 
   6   2   3      201.23      212.25      4.16 o 
   7   2   3      318.20      329.88     11.77 o 
   8   2   3       36.71       41.95      4.03 o 
   9   2   3       76.52       85.09      8.14 o 
  -7   3   3      175.45      194.69     11.61 o 
  -6   3   3      305.27      317.65     22.29 o 
  -5   3   3      894.53      897.42     26.51 o 
  -4   3   3      317.83      330.93      7.07 o 
  -3   3   3     1793.37     1847.57     28.77 o 
  -2   3   3     6853.63     6493.09    135.95 o 
  -1   3   3     6799.08     6238.29     87.71 o 
   0   3   3     2033.04     2016.53     24.04 o 
   1   3   3    13672.52    11468.82    137.47 o 
   2   3   3     1162.91     1213.07     27.68 o 
   3   3   3     9880.36     9003.20    124.09 o 
   4   3   3     3829.92     3776.04     51.47 o 
   5   3   3     1528.24     1533.26     21.81 o 
   6   3   3     2985.04     2962.02     41.15 o 
   7   3   3     1074.86     1069.79     19.79 o 
   8   3   3     1076.52     1059.76     30.83 o 
   9   3   3      407.98      425.50     15.15 o 
  -7   4   3       65.15       71.96      6.23 o 
  -6   4   3      483.86      463.54     16.98 o 
  -5   4   3     1148.25     1120.00     32.46 o 
  -4   4   3      771.50      782.34     23.39 o 
  -3   4   3     3451.78     3478.58     48.65 o 
  -2   4   3      133.33      144.38      3.05 o 
  -1   4   3      349.36      344.56      5.31 o 
   0   4   3     3760.04     3990.53     76.37 o 
   1   4   3     2104.46     2282.78     27.44 o 
   2   4   3     1034.24     1141.79     14.98 o 
   3   4   3      141.56      153.69      2.75 o 
   4   4   3      391.89      430.28      6.82 o 
   5   4   3      155.53      147.53      3.48 o 
   6   4   3        0.62        1.32      0.81 o 
   7   4   3      316.93      331.60      9.12 o 
   8   4   3      196.87      211.82     23.22 o 
   9   4   3       37.91       43.50      4.28 o 
  -6   5   3      315.52      303.32     10.09 o 
  -5   5   3     1116.34     1055.39     24.50 o 
  -4   5   3     1021.79     1004.64     22.93 o 
  -3   5   3      850.80      884.86     14.68 o 
  -2   5   3     2085.84     2093.56     27.54 o 
  -1   5   3     2112.19     2211.73     30.86 o 
   0   5   3     2543.41     2647.95     34.11 o 
   1   5   3     9502.61     8392.20    108.56 o 
   2   5   3     1078.36     1045.98     15.07 o 
   3   5   3     5174.34     5209.86     84.40 o 
   4   5   3     1648.20     1608.11     24.78 o 
   5   5   3     1682.42     1764.67     26.98 o 
   6   5   3     1357.74     1351.89     19.60 o 
   7   5   3     1114.35     1097.94     20.63 o 
   8   5   3      569.01      553.13     12.03 o 
   9   5   3      365.02      371.81     11.76 o 
  -6   6   3      147.89      133.03      6.32 o 
  -5   6   3      418.77      403.39     11.87 o 
  -4   6   3      422.51      408.20     11.56 o 
  -3   6   3     2539.28     2466.55     43.03 o 
  -2   6   3     1922.82     1964.43     30.54 o 
  -1   6   3      935.03      980.70     14.72 o 
   0   6   3       79.12       82.89      2.12 o 
   1   6   3     1110.31     1141.46     15.53 o 
   2   6   3      117.82      152.50      4.21 o 
   3   6   3     1252.81     1350.93     19.26 o 
   4   6   3       16.92       12.83      0.95 o 
   5   6   3      320.07      303.97      7.56 o 
   6   6   3       41.27       45.66      2.40 o 
   7   6   3      154.19      146.34      5.39 o 
   8   6   3      166.27      179.75      5.60 o 
   9   6   3       97.86      107.66      4.43 o 
  -5   7   3       92.09       87.65      5.57 o 
  -4   7   3      755.79      727.77     18.28 o 
  -3   7   3      635.59      617.78     15.52 o 
  -2   7   3     1890.19     1852.00     33.01 o 
  -1   7   3     1326.49     1402.04     20.69 o 
   0   7   3      112.64      113.01      2.99 o 
   1   7   3     2052.59     2070.38     27.37 o 
   2   7   3     2293.73     2347.96     35.83 o 
   3   7   3     2099.06     2169.00     33.32 o 
   4   7   3     2277.49     2214.06     30.96 o 
   5   7   3     1107.43     1119.90     16.67 o 
   6   7   3      157.07      140.83      3.93 o 
   7   7   3     1178.31     1173.48     22.07 o 
   8   7   3      346.74      350.34      8.80 o 
   9   7   3      195.65      197.53      6.32 o 
  -4   8   3      108.72      109.77      5.50 o 
  -3   8   3      181.03      179.59      6.89 o 
  -2   8   3      839.37      846.59     18.87 o 
  -1   8   3      614.00      605.25     11.01 o 
   0   8   3      340.51      352.76      6.16 o 
   1   8   3      983.03     1030.13     15.71 o 
   2   8   3      656.78      669.91     11.69 o 
   3   8   3      304.91      318.80      6.50 o 
   4   8   3        3.62        5.36      1.18 o 
   5   8   3      270.78      263.80      5.87 o 
   6   8   3       24.87       27.78      1.79 o 
   7   8   3       66.44       64.92      3.17 o 
   8   8   3      416.73      422.97     10.14 o 
   9   8   3       45.48       48.51      4.23 o 
  -4   9   3      282.01      281.86      9.88 o 
  -3   9   3       19.89       18.95      2.55 o 
  -2   9   3      721.76      709.75     17.72 o 
  -1   9   3     1700.52     1769.32     50.83 o 
   0   9   3      717.35      726.37     12.98 o 
   1   9   3     1085.45     1123.12     17.27 o 
   2   9   3      781.54      805.53     13.95 o 
   3   9   3      405.82      400.71      8.84 o 
   4   9   3     3260.32     3298.41     55.77 o 
   5   9   3      819.21      852.79     24.90 o 
   6   9   3      267.20      279.08      8.95 o 
   7   9   3      850.03      849.33     19.82 o 
   8   9   3      126.92      134.78      5.75 o 
  -3  10   3      115.55      111.26      6.66 o 
  -2  10   3      367.11      352.42     10.95 o 
  -1  10   3       28.54       22.37      2.06 o 
   0  10   3        8.80       12.04      1.60 o 
   1  10   3      488.38      506.08      9.87 o 
   2  10   3        2.70        6.50      1.22 o 
   3  10   3      127.35      130.65      4.30 o 
   4  10   3       94.47       92.40      3.56 o 
   5  10   3      135.20      134.53      4.53 o 
   6  10   3       13.92       15.74      2.39 o 
   7  10   3       52.41       53.91      6.41 o 
   8  10   3      182.74      196.01      9.05 o 
  -1  11   3      564.46      589.76     13.39 o 
   0  11   3      396.68      413.32     10.12 o 
   1  11   3      626.62      653.67     12.39 o 
   2  11   3     1304.38     1323.56     22.23 o 
   3  11   3      300.99      296.35      7.57 o 
   4  11   3      820.59      842.87     16.77 o 
   5  11   3      556.16      571.64     12.47 o 
   6  11   3      643.52      642.63     15.97 o 
   7  11   3      210.66      212.29      9.52 o 
   0  12   3        0.54        0.82      1.17 o 
   1  12   3      115.11      120.44      4.78 o 
   2  12   3        0.12        3.90      1.75 o 
   3  12   3       14.86       16.73      1.86 o 
   4  12   3       48.49       56.39      3.12 o 
   5  12   3       14.24       19.82      2.41 o 
   6  12   3      199.29      200.31      7.49 o 
  -5 -10   4      246.57      252.47      8.60 o 
  -4 -10   4      366.14      354.10     10.50 o 
  -3 -10   4      574.50      531.51     13.85 o 
  -2 -10   4       46.38       41.84      3.10 o 
  -1 -10   4       15.28       15.39      2.73 o 
   0 -10   4      198.80      208.17      9.34 o 
  -6  -9   4       98.83      100.79      5.50 o 
  -5  -9   4      568.56      542.45     14.32 o 
  -4  -9   4      974.52      904.08     20.74 o 
  -3  -9   4      752.45      775.33     41.64 o 
  -2  -9   4      917.46      906.99     20.44 o 
  -1  -9   4      426.14      436.51     14.34 o 
   0  -9   4      695.83      703.68     21.75 o 
   1  -9   4     1016.03     1046.50     38.37 o 
   2  -9   4      485.44      529.67     17.21 o 
  -7  -8   4       33.47       33.58      2.94 o 
  -6  -8   4      237.41      226.30      7.68 o 
  -5  -8   4      410.10      387.57     10.70 o 
  -4  -8   4       32.14       36.05      2.77 o 
  -3  -8   4      343.71      321.22      9.18 o 
  -2  -8   4      827.31      773.09     17.61 o 
  -1  -8   4       12.03        7.47      1.43 o 
   0  -8   4       39.70       34.22      3.21 o 
   1  -8   4        1.98        6.15      1.79 o 
   2  -8   4       27.13       29.28      2.33 o 
   3  -8   4        8.01        8.98      1.87 o 
  -8  -7   4       41.37       41.54      3.63 o 
  -7  -7   4      216.88      216.97      7.96 o 
  -6  -7   4      177.68      169.14      5.48 o 
  -5  -7   4      886.24      867.55     19.54 o 
  -4  -7   4     1127.94     1073.17     23.05 o 
  -3  -7   4      641.70      613.91     14.37 o 
  -2  -7   4     3707.29     3396.74    153.13 o 
  -1  -7   4     2833.79     2697.80     59.95 o 
   0  -7   4      142.58      163.66      5.43 o 
   1  -7   4     1942.67     1975.94     76.91 o 
   2  -7   4      926.11      972.33     19.05 o 
   3  -7   4      791.96      775.86     18.47 o 
   4  -7   4      861.20      841.79     20.14 o 
  -8  -6   4      266.45      270.35      9.94 o 
  -7  -6   4      130.74      141.14      6.06 o 
  -6  -6   4      195.36      188.25      5.61 o 
  -5  -6   4      291.15      291.14      7.31 o 
  -4  -6   4       48.91       49.13      3.40 o 
  -3  -6   4      421.01      392.94      9.90 o 
  -2  -6   4      435.63      443.15     10.73 o 
  -1  -6   4      127.62      128.19      4.46 o 
   0  -6   4      264.13      260.68      6.16 o 
   1  -6   4      276.13      275.16     12.46 o 
   2  -6   4      673.36      686.45     14.39 o 
   3  -6   4       19.65       17.83      2.08 o 
   4  -6   4       78.64       68.49      3.89 o 
   5  -6   4      481.91      494.00     13.53 o 
  -8  -5   4       53.17       55.28      3.89 o 
  -7  -5   4      453.68      448.57     12.51 o 
  -6  -5   4      429.41      404.45      9.24 o 
  -5  -5   4      962.30      929.26     17.72 o 
  -4  -5   4     1813.35     1766.92     31.02 o 
  -3  -5   4     1129.81     1170.48     21.18 o 
  -2  -5   4     5140.06     5340.14     92.81 o 
  -1  -5   4     4223.01     4321.28     59.39 o 
   0  -5   4     2076.99     2162.48     30.63 o 
   1  -5   4     5985.00     5762.13    130.33 o 
   2  -5   4      723.39      749.39     13.25 o 
   3  -5   4     1382.47     1422.22     23.51 o 
   4  -5   4     1749.56     1742.25     39.30 o 
   5  -5   4      825.43      835.98     19.68 o 
   6  -5   4      134.78      130.75      7.98 o 
  -8  -4   4      298.34      317.00     10.03 o 
  -7  -4   4      362.89      368.78     10.71 o 
  -6  -4   4      177.83      174.91      6.30 o 
  -5  -4   4      438.38      439.83      9.47 o 
  -4  -4   4      551.31      537.97      9.72 o 
  -3  -4   4      246.79      245.21      4.72 o 
  -2  -4   4      814.19      719.26     14.14 o 
  -1  -4   4       14.56       22.28      1.13 o 
   0  -4   4        6.28       11.59      0.79 o 
   1  -4   4      116.32      130.05      4.06 o 
   2  -4   4      326.05      324.64      6.03 o 
   3  -4   4      139.43      142.56      3.84 o 
   4  -4   4      561.23      553.71     13.44 o 
   5  -4   4      375.86      368.21     10.24 o 
   6  -4   4      103.44       97.73      6.65 o 
  -8  -3   4       57.97       53.68      3.74 o 
  -7  -3   4      718.95      662.96     50.64 o 
  -6  -3   4      345.13      336.47      9.53 o 
  -5  -3   4      912.04      949.35     14.29 o 
  -4  -3   4     2790.59     2886.47     37.19 o 
  -3  -3   4     1818.71     1897.79     26.84 o 
  -2  -3   4     2784.71     3001.33     68.40 o 
  -1  -3   4     5333.74     5295.80     91.95 o 
   0  -3   4     5751.58     5913.98    102.23 o 
   1  -3   4     3279.52     3333.05     45.78 o 
   2  -3   4     3480.55     3580.85     49.24 o 
   3  -3   4     2843.17     2842.38     43.78 o 
   4  -3   4     1400.64     1403.15     31.74 o 
   5  -3   4     1827.81     1814.17     37.27 o 
   6  -3   4      319.80      342.81     13.26 o 
   7  -3   4      558.55      577.01     19.91 o 
  -8  -2   4      234.72      248.04      8.34 o 
  -7  -2   4      353.19      388.91     10.87 o 
  -6  -2   4      388.68      370.34     10.13 o 
  -5  -2   4      655.07      682.40      9.82 o 
  -4  -2   4      447.05      453.45      6.80 o 
  -3  -2   4       41.46       44.22      1.25 o 
  -2  -2   4     2272.07     2482.35     57.74 o 
  -1  -2   4      202.92      271.46      5.91 o 
   0  -2   4     1215.00     1373.54     18.02 o 
   1  -2   4       46.40       52.36      2.47 o 
   2  -2   4      378.69      375.10      6.18 o 
   3  -2   4       88.50      110.40      2.28 o 
   4  -2   4      472.99      515.48     10.62 o 
   5  -2   4      208.64      202.18      6.32 o 
   6  -2   4     1222.25     1201.08     33.41 o 
   7  -2   4        5.09        5.23      4.54 o 
  -8  -1   4       86.52       71.50      5.62 o 
  -7  -1   4      479.69      476.36     10.85 o 
  -6  -1   4      507.82      494.85     10.73 o 
  -5  -1   4     1269.43     1298.33     20.76 o 
  -4  -1   4     1220.04     1265.47     16.92 o 
  -3  -1   4     2649.37     2602.71     33.35 o 
  -2  -1   4     2089.95     2131.26     29.51 o 
  -1  -1   4    10878.40     9778.12    170.59 o 
   0  -1   4     6443.74     5986.42     83.15 o 
   1  -1   4     2005.67     2070.51     28.61 o 
   2  -1   4    12321.13    10856.49    139.07 o 
   3  -1   4     1344.44     1443.05     19.01 o 
   4  -1   4     2627.60     2692.69     37.91 o 
   5  -1   4     3076.09     3116.13     53.24 o 
   6  -1   4      537.24      536.26     17.31 o 
   7  -1   4      957.33      963.82     28.32 o 
   8  -1   4      483.06      497.50     17.93 o 
  -8   0   4       39.01       42.70      6.94 o 
  -7   0   4      445.78      474.21     13.01 o 
  -6   0   4      334.86      320.31     10.28 o 
  -5   0   4      601.13      606.91     13.06 o 
  -4   0   4     1102.03     1145.92     15.39 o 
  -3   0   4       15.52       25.61      2.18 o 
  -2   0   4      524.75      587.81     11.06 o 
  -1   0   4        2.29        5.98      1.26 o 
   0   0   4      517.90      581.54      8.43 o 
   1   0   4       81.29       99.83      3.63 o 
   2   0   4     1746.57     1940.56     26.82 o 
   3   0   4      970.65      954.69     13.83 o 
   4   0   4        5.06        5.69      0.96 o 
   5   0   4      432.05      428.31      8.98 o 
   6   0   4     1811.31     1773.81     45.95 o 
   7   0   4       31.33       33.61      3.68 o 
   8   0   4      766.68      785.55     24.65 o 
  -8   1   4       13.91       12.19      3.08 o 
  -7   1   4      307.25      314.75     12.71 o 
  -6   1   4     1106.09     1090.47     63.68 o 
  -5   1   4     1395.95     1432.59     26.09 o 
  -4   1   4     1704.57     1641.73     35.52 o 
  -3   1   4     4803.43     4879.43     67.32 o 
  -2   1   4      127.75      106.81      3.48 o 
  -1   1   4    12481.60    11208.01    162.67 o 
   0   1   4     9108.63     8206.83    114.34 o 
   1   1   4     6489.42     5811.46     80.32 o 
   2   1   4    12346.87    10613.81    171.02 o 
   3   1   4     2166.66     2185.19     30.18 o 
   4   1   4     7317.60     7179.22    184.93 o 
   5   1   4     2827.13     2806.60     48.14 o 
   6   1   4     1120.77     1078.20     29.38 o 
   7   1   4      512.27      510.39     20.28 o 
   8   1   4      676.67      672.00     21.37 o 
  -8   2   4      169.05      173.88      9.71 o 
  -7   2   4      617.92      656.82     43.90 o 
  -6   2   4       43.11       42.06     10.94 o 
  -5   2   4      437.94      456.87     11.61 o 
  -4   2   4     1146.14     1194.91     22.18 o 
  -3   2   4      477.51      492.10      8.92 o 
  -2   2   4      682.24      756.21     12.72 o 
  -1   2   4     1223.93     1267.84     16.62 o 
   0   2   4      307.01      342.87      5.49 o 
   1   2   4       45.17       47.43      1.66 o 
   2   2   4       55.34       83.23      2.40 o 
   3   2   4     2152.91     2231.40     34.23 o 
   4   2   4      127.40      125.66      3.33 o 
   5   2   4      235.41      234.19      5.60 o 
   6   2   4      407.56      413.76     10.40 o 
   7   2   4      115.21      156.95     28.42 o 
   8   2   4      532.41      564.46     18.53 o 
   9   2   4      120.41      131.44      7.71 o 
  -7   3   4      188.89      193.66     10.08 o 
  -6   3   4      257.64      255.20     13.75 o 
  -5   3   4      469.85      462.18     15.75 o 
  -4   3   4     2151.50     2145.23     44.22 o 
  -3   3   4     4463.02     4535.19     62.83 o 
  -2   3   4      686.51      645.02      9.91 o 
  -1   3   4     4263.76     4210.72     58.35 o 
   0   3   4     2167.51     2033.80     26.88 o 
   1   3   4     6333.69     5888.30     75.78 o 
   2   3   4     6485.42     5884.79     75.20 o 
   3   3   4     3181.56     3124.92     42.80 o 
   4   3   4     2139.83     2238.08     31.04 o 
   5   3   4     3055.26     3088.45     46.40 o 
   6   3   4     3275.61     3244.76     55.53 o 
   7   3   4      165.73      154.83      7.14 o 
   8   3   4      426.78      434.14     15.07 o 
   9   3   4       36.92       36.93      4.03 o 
  -7   4   4      562.39      562.47     31.23 o 
  -6   4   4      507.22      495.97     17.92 o 
  -5   4   4      585.24      583.23     19.24 o 
  -4   4   4      140.57      134.04      4.81 o 
  -3   4   4      393.99      391.60      9.92 o 
  -2   4   4       44.30       50.31      1.85 o 
  -1   4   4     2167.71     2337.79     35.94 o 
   0   4   4       11.14       17.35      0.89 o 
   1   4   4       55.10       66.51      1.78 o 
   2   4   4      696.06      812.39     10.98 o 
   3   4   4     1073.21     1055.48     19.77 o 
   4   4   4      225.53      212.78      4.34 o 
   5   4   4      455.25      450.30      8.03 o 
   6   4   4     1097.57     1070.75     19.79 o 
   7   4   4      292.49      276.27      8.09 o 
   8   4   4       41.95       44.22      4.03 o 
   9   4   4      298.48      313.48     12.42 o 
  -6   5   4      408.69      402.74     18.42 o 
  -5   5   4      251.53      246.60     11.03 o 
  -4   5   4      131.38      130.84      6.95 o 
  -3   5   4     1407.10     1399.26     38.73 o 
  -2   5   4     2218.93     2286.50     29.99 o 
  -1   5   4     1177.65     1260.50     17.05 o 
   0   5   4     4042.98     3975.22     54.35 o 
   1   5   4     1992.26     2008.83     24.35 o 
   2   5   4     1617.58     1478.48     19.32 o 
   3   5   4     4754.57     4808.49     60.35 o 
   4   5   4     1073.86     1093.39     15.90 o 
   5   5   4     1539.55     1522.97     23.58 o 
   6   5   4     1588.76     1535.58     27.46 o 
   7   5   4      392.88      379.38      8.93 o 
   8   5   4      929.32      902.65     17.95 o 
   9   5   4       35.18       36.97      3.93 o 
  -6   6   4      194.09      193.27      7.97 o 
  -5   6   4      272.09      267.06     11.97 o 
  -4   6   4      506.06      478.76     16.88 o 
  -3   6   4      443.57      450.10     11.93 o 
  -2   6   4      650.90      666.14     11.58 o 
  -1   6   4      290.92      275.52      4.86 o 
   0   6   4        9.24       17.40      1.01 o 
   1   6   4      175.31      169.92      3.55 o 
   2   6   4       60.39       63.95      1.93 o 
   3   6   4      808.24      789.85     11.92 o 
   4   6   4     2217.83     2376.19     32.98 o 
   5   6   4       36.49       41.02      1.67 o 
   6   6   4      665.28      656.32     13.33 o 
   7   6   4      761.38      752.46     17.36 o 
   8   6   4      322.52      333.56      8.50 o 
   9   6   4      324.52      342.28     10.52 o 
  -5   7   4      452.92      420.89     12.72 o 
  -4   7   4      359.60      333.52     10.36 o 
  -3   7   4      973.58      948.39     22.01 o 
  -2   7   4      699.30      741.59     15.90 o 
  -1   7   4      331.49      360.57      7.82 o 
   0   7   4     5983.99     6023.35     76.62 o 
   1   7   4     1036.10     1093.72     15.25 o 
   2   7   4     2525.14     2548.04     38.78 o 
   3   7   4     3609.69     3607.40     49.28 o 
   4   7   4      558.80      554.24      9.04 o 
   5   7   4      908.01      919.63     15.37 o 
   6   7   4     1879.72     1891.94     33.52 o 
   7   7   4      226.09      243.07     16.18 o 
   8   7   4      270.65      268.61      7.50 o 
   9   7   4      142.20      140.79      5.27 o 
  -4   8   4       73.35       74.48      4.55 o 
  -3   8   4      283.71      266.37      8.81 o 
  -2   8   4        2.89        2.33      1.32 o 
  -1   8   4       54.85       54.08      2.31 o 
   0   8   4       67.36       62.33      2.09 o 
   1   8   4      153.38      163.72      3.81 o 
   2   8   4       83.01       79.65      2.44 o 
   3   8   4      491.84      491.06      9.12 o 
   4   8   4     1054.16     1036.60     15.63 o 
   5   8   4       20.50       20.39      1.48 o 
   6   8   4      701.57      679.16     13.90 o 
   7   8   4      458.47      466.92     10.67 o 
   8   8   4      124.72      133.39      4.97 o 
   9   8   4      309.15      319.83     10.22 o 
  -4   9   4      131.64      132.97      6.40 o 
  -3   9   4      606.98      585.48     15.86 o 
  -2   9   4     1126.64     1086.11     25.18 o 
  -1   9   4      420.03      430.40     15.11 o 
   0   9   4     1229.58     1264.38     24.72 o 
   1   9   4      818.14      835.42     13.38 o 
   2   9   4     2500.97     2473.87     35.32 o 
   3   9   4     1212.20     1189.42     21.72 o 
   4   9   4      765.52      781.49     15.23 o 
   5   9   4      385.34      395.54      9.00 o 
   6   9   4      892.73      879.99     17.40 o 
   7   9   4      117.84      121.85      4.56 o 
   8   9   4      265.76      256.02      7.36 o 
  -3  10   4      127.68      122.60      6.15 o 
  -2  10   4        0.56        1.61      1.37 o 
  -1  10   4       32.66       39.74      3.17 o 
   0  10   4      128.48      131.04      4.05 o 
   1  10   4       90.87      101.52      3.43 o 
   2  10   4       58.93       53.74      2.40 o 
   3  10   4       44.19       50.48      3.98 o 
   4  10   4      128.92      129.59      4.34 o 
   5  10   4      357.75      359.47     11.63 o 
   6  10   4      195.32      186.27      6.68 o 
   7  10   4      297.46      303.54     12.69 o 
   8  10   4      184.47      191.31      9.55 o 
  -1  11   4      170.59      171.39      7.01 o 
   0  11   4      446.18      448.36     10.70 o 
   1  11   4     1192.08     1206.85     20.60 o 
   2  11   4      300.11      309.01      7.09 o 
   3  11   4      699.02      729.64     13.50 o 
   4  11   4     1423.82     1390.86     25.66 o 
   5  11   4       17.66       18.31      1.92 o 
   6  11   4      221.83      218.14      7.59 o 
   7  11   4      178.40      185.86      8.86 o 
   0  12   4       38.05       54.15      4.02 o 
   1  12   4      273.97      300.24      9.25 o 
   2  12   4       76.66       84.36      4.14 o 
   3  12   4        0.31        1.62      0.99 o 
   4  12   4      290.61      290.00      7.77 o 
   5  12   4      283.04      282.35      7.74 o 
   6  12   4        4.74        5.60      2.16 o 
  -4 -10   5       14.87       10.87      2.03 o 
  -3 -10   5        4.09        7.58      1.72 o 
  -2 -10   5       16.78       16.93      2.92 o 
  -1 -10   5        0.21        4.15      2.54 o 
  -6  -9   5      690.48      681.42     17.25 o 
  -5  -9   5      748.91      707.65     29.76 o 
  -4  -9   5      100.48      102.07      6.70 o 
  -3  -9   5     1295.78     1177.69     67.91 o 
  -2  -9   5      378.99      374.38     10.56 o 
  -1  -9   5      845.84      830.57     23.87 o 
   0  -9   5      983.95      968.42     27.17 o 
   1  -9   5      579.54      592.84     22.16 o 
  -7  -8   5      112.40      116.79      7.35 o 
  -6  -8   5       55.83       58.53      3.77 o 
  -5  -8   5        0.62        1.69      1.29 o 
  -4  -8   5      244.19      237.79      7.77 o 
  -3  -8   5      124.48      114.04      4.89 o 
  -2  -8   5      680.26      648.10     26.12 o 
  -1  -8   5       25.94       25.48      2.30 o 
   0  -8   5      151.95      136.27      6.79 o 
   1  -8   5      440.79      447.08     14.79 o 
   2  -8   5       29.05       27.94      3.38 o 
   3  -8   5      458.81      473.25     17.62 o 
  -7  -7   5      261.44      249.55     11.04 o 
  -6  -7   5      901.53      852.69     17.40 o 
  -5  -7   5      697.16      676.46     20.48 o 
  -4  -7   5      986.35      946.21     42.67 o 
  -3  -7   5     3511.86     3164.11     85.19 o 
  -2  -7   5      431.03      413.34     10.68 o 
  -1  -7   5     1179.76     1199.72     25.27 o 
   0  -7   5     2196.32     2249.22     96.21 o 
   1  -7   5     1354.99     1315.10     34.03 o 
   2  -7   5      554.45      521.37     13.37 o 
   3  -7   5     1517.74     1499.52     32.38 o 
   4  -7   5       83.71       80.09      4.55 o 
  -8  -6   5       49.06       50.66      3.95 o 
  -7  -6   5       50.50       43.18      3.48 o 
  -6  -6   5       51.79       53.02      3.88 o 
  -5  -6   5       48.17       47.53      2.66 o 
  -4  -6   5       67.96       66.13      3.01 o 
  -3  -6   5       60.17       57.47      3.12 o 
  -2  -6   5      405.54      405.29     10.27 o 
  -1  -6   5      268.17      270.93      7.60 o 
   0  -6   5      826.43      807.85     23.26 o 
   1  -6   5      170.49      167.78      5.63 o 
   2  -6   5      221.96      218.73      6.01 o 
   3  -6   5      450.64      441.86     16.26 o 
   4  -6   5      705.97      713.79     17.54 o 
   5  -6   5      154.60      145.93      8.49 o 
  -8  -5   5      325.13      341.41     10.97 o 
  -7  -5   5      294.06      289.07     10.01 o 
  -6  -5   5      559.66      544.62     14.31 o 
  -5  -5   5     1033.28     1002.80     22.03 o 
  -4  -5   5     1732.26     1781.61     31.46 o 
  -3  -5   5     2113.85     2129.80     63.47 o 
  -2  -5   5     3021.79     2739.48    136.58 o 
  -1  -5   5     1811.90     1894.61     48.48 o 
   0  -5   5     2139.63     2157.51     30.79 o 
   1  -5   5     2461.09     2575.14     36.43 o 
   2  -5   5     1377.05     1394.53     25.61 o 
   3  -5   5     1947.67     2000.35     35.84 o 
   4  -5   5      217.65      208.50      7.07 o 
   5  -5   5      385.75      376.04     14.44 o 
   6  -5   5      296.14      284.78     17.62 o 
  -8  -4   5       45.60       49.64      3.83 o 
  -7  -4   5       13.77       15.08      2.30 o 
  -6  -4   5      184.42      187.72      6.87 o 
  -5  -4   5       24.60       23.44      1.80 o 
  -4  -4   5       42.21       43.50      2.27 o 
  -3  -4   5      153.35      157.32      6.36 o 
  -2  -4   5      418.77      375.01      6.67 o 
  -1  -4   5      224.14      234.96      4.48 o 
   0  -4   5      565.30      550.04      9.37 o 
   1  -4   5      218.13      221.44      4.50 o 
   2  -4   5     1939.41     2008.00     35.32 o 
   3  -4   5       18.13       30.61      5.05 o 
   4  -4   5     1625.12     1627.36     33.82 o 
   5  -4   5      236.37      227.58     10.10 o 
   6  -4   5      532.69      554.38     19.33 o 
  -8  -3   5      161.54      165.24      7.98 o 
  -7  -3   5      400.19      392.08     11.27 o 
  -6  -3   5      580.21      554.00     16.79 o 
  -5  -3   5     1808.64     1838.98     38.02 o 
  -4  -3   5     1259.19     1297.39     23.21 o 
  -3  -3   5     2061.44     2102.76     33.08 o 
  -2  -3   5    10031.02     9202.32    138.96 o 
  -1  -3   5     1208.07     1195.38     17.24 o 
   0  -3   5     4497.74     4478.92     61.16 o 
   1  -3   5     3767.50     3891.27     53.46 o 
   2  -3   5     2286.45     2407.80     36.73 o 
   3  -3   5     3734.98     3722.39     63.15 o 
   4  -3   5     2173.86     2211.56     38.83 o 
   5  -3   5      106.39       99.32      6.03 o 
   6  -3   5      395.92      378.49     14.41 o 
   7  -3   5      152.15      145.47      8.57 o 
  -8  -2   5      162.67      175.30      9.49 o 
  -7  -2   5       29.53       29.31      2.81 o 
  -6  -2   5       29.67       31.05      2.66 o 
  -5  -2   5        9.84       14.81      3.74 o 
  -4  -2   5       35.50       40.14      1.51 o 
  -3  -2   5      117.30      119.81      4.35 o 
  -2  -2   5      669.78      770.10     11.66 o 
  -1  -2   5     1237.05     1310.15     17.46 o 
   0  -2   5        0.72        4.29      0.46 o 
   1  -2   5     1132.25     1135.95     16.52 o 
   2  -2   5     2047.83     2125.09     32.76 o 
   3  -2   5      204.86      198.03      3.82 o 
   4  -2   5     3463.35     3514.58     75.16 o 
   5  -2   5       21.77       23.63      3.02 o 
   6  -2   5      218.57      222.13      9.90 o 
   7  -2   5      511.33      517.21     30.03 o 
  -8  -1   5      271.14      270.05     11.51 o 
  -7  -1   5      503.30      527.23     13.79 o 
  -6  -1   5      216.70      208.10      6.93 o 
  -5  -1   5     2270.78     2228.15     62.37 o 
  -4  -1   5     1613.41     1587.77     23.12 o 
  -3  -1   5     2702.11     2751.76     38.75 o 
  -2  -1   5     9068.31     8216.47    115.13 o 
  -1  -1   5     3610.44     3922.40     49.81 o 
   0  -1   5    11383.38    10952.45    141.22 o 
   1  -1   5     4214.10     4197.74     57.17 o 
   2  -1   5     3324.00     3433.32     47.07 o 
   3  -1   5     2514.87     2417.91     33.61 o 
   4  -1   5     4051.36     4168.56     70.11 o 
   5  -1   5      629.10      628.48     19.14 o 
   6  -1   5     1408.83     1344.87     36.65 o 
   7  -1   5       21.66       27.21      4.94 o 
   8  -1   5        0.72       -0.93      1.70 o 
  -8   0   5      183.79      195.37     14.68 o 
  -7   0   5      137.99      141.02      8.09 o 
  -6   0   5      175.18      182.75      5.47 o 
  -5   0   5      159.71      159.56      4.78 o 
  -4   0   5      319.67      352.80      6.35 o 
  -3   0   5      323.56      336.83      5.27 o 
  -2   0   5       10.55       26.32      2.93 o 
  -1   0   5     1985.27     2112.30     31.81 o 
   0   0   5      274.57      329.73      8.69 o 
   1   0   5      964.89     1019.19     13.59 o 
   2   0   5       41.82       23.24      1.33 o 
   3   0   5      279.25      302.33      7.18 o 
   4   0   5     2044.53     2057.53     31.46 o 
   5   0   5     1366.91     1347.80     29.04 o 
   6   0   5      521.42      518.00     16.77 o 
   7   0   5      108.79      112.17      6.68 o 
   8   0   5       75.10       90.32     13.21 o 
  -8   1   5      364.28      345.63     21.35 o 
  -7   1   5      392.94      374.87     70.19 o 
  -6   1   5      481.33      494.15     18.46 o 
  -5   1   5     1039.07     1047.97     28.39 o 
  -4   1   5      818.68      763.48     15.75 o 
  -3   1   5     1869.60     1926.43     27.64 o 
  -2   1   5     6238.28     6249.86    151.56 o 
  -1   1   5     4263.33     4203.39     71.88 o 
   0   1   5     3598.54     3865.27     52.69 o 
   1   1   5     7443.07     6767.41    109.19 o 
   2   1   5     6620.50     6316.90    179.19 o 
   3   1   5     1403.94     1394.01     22.11 o 
   4   1   5     3353.91     3404.21     57.00 o 
   5   1   5      135.09      130.82      4.21 o 
   6   1   5      563.30      533.24     16.77 o 
   7   1   5      378.01      362.23     13.30 o 
   8   1   5      151.77      140.61      7.90 o 
  -7   2   5       89.04       97.06      6.76 o 
  -6   2   5       94.73       93.56      6.94 o 
  -5   2   5      340.27      333.80      9.32 o 
  -4   2   5        7.61       12.45      1.53 o 
  -3   2   5       30.71       39.98      1.72 o 
  -2   2   5      288.11      353.65      6.76 o 
  -1   2   5      250.73      238.68      3.86 o 
   0   2   5      891.56      944.23     12.64 o 
   1   2   5     2043.69     2238.96     31.46 o 
   2   2   5     2570.10     2609.29     39.85 o 
   3   2   5      298.75      293.29      5.72 o 
   4   2   5      100.23       84.61      3.47 o 
   5   2   5     2805.37     2754.81     47.46 o 
   6   2   5      521.68      509.63     16.12 o 
   7   2   5      988.91      942.78     27.04 o 
   8   2   5      582.03      584.92     19.21 o 
   9   2   5       75.97       84.86      6.38 o 
  -7   3   5      134.73      144.58      8.55 o 
  -6   3   5      743.62      761.98     35.63 o 
  -5   3   5      364.15      369.28     10.21 o 
  -4   3   5     2001.92     2012.40     41.82 o 
  -3   3   5      267.01      272.17      6.52 o 
  -2   3   5     2032.10     1971.37     31.35 o 
  -1   3   5     5026.95     4933.78     68.42 o 
   0   3   5     3623.76     3694.73     70.42 o 
   1   3   5     3409.42     3432.72     47.71 o 
   2   3   5     1958.84     2060.60     26.65 o 
   3   3   5     2308.48     2439.90     37.44 o 
   4   3   5     5409.54     5534.74     92.77 o 
   5   3   5      496.62      459.20      9.58 o 
   6   3   5       58.94       57.19      3.10 o 
   7   3   5      247.45      227.91     10.01 o 
   8   3   5       27.87       20.25      3.34 o 
   9   3   5       20.97       24.21      4.80 o 
  -7   4   5       53.72       62.21      6.00 o 
  -6   4   5       39.03       41.11      4.48 o 
  -5   4   5       66.03       70.44      5.27 o 
  -4   4   5        0.41        2.23      1.55 o 
  -3   4   5      157.06      156.11      5.21 o 
  -2   4   5       26.14       29.06      1.26 o 
  -1   4   5      522.43      512.27      8.26 o 
   0   4   5     3823.25     4142.31     52.71 o 
   1   4   5      154.09      144.25      3.04 o 
   2   4   5     3203.03     3251.12     45.11 o 
   3   4   5     1546.33     1608.45     21.14 o 
   4   4   5     1214.48     1231.96     21.32 o 
   5   4   5     2366.25     2392.79     41.52 o 
   6   4   5      241.13      231.67     12.46 o 
   7   4   5      986.03      982.53     21.94 o 
   8   4   5      710.42      709.20     21.77 o 
   9   4   5      277.03      289.98     12.04 o 
  -6   5   5      107.56      115.84      7.71 o 
  -5   5   5      203.51      188.99      9.39 o 
  -4   5   5     3075.94     2932.20     76.50 o 
  -3   5   5      184.02      194.12      6.23 o 
  -2   5   5     2509.79     2505.57     43.11 o 
  -1   5   5     3196.12     3271.47     45.31 o 
   0   5   5     2235.72     2290.78     29.84 o 
   1   5   5     3182.49     3196.29     38.18 o 
   2   5   5     4870.67     5081.04     59.94 o 
   3   5   5      424.11      431.32      7.05 o 
   4   5   5     1837.40     1967.50     48.13 o 
   5   5   5     1776.04     1740.61     46.77 o 
   6   5   5      366.89      377.53     10.05 o 
   7   5   5      281.83      288.88      8.66 o 
   8   5   5        0.81        5.29      3.47 o 
   9   5   5        9.65        5.29      2.09 o 
  -6   6   5       53.00       57.24      4.38 o 
  -5   6   5       18.99       16.57      2.42 o 
  -4   6   5       28.09       30.67      2.85 o 
  -3   6   5      221.40      223.76      6.06 o 
  -2   6   5      354.11      329.25     10.40 o 
  -1   6   5      520.31      510.10      7.92 o 
   0   6   5      623.03      654.43      9.66 o 
   1   6   5       84.45       77.34      2.06 o 
   2   6   5     3089.73     3215.66     38.58 o 
   3   6   5      797.06      810.60     12.24 o 
   4   6   5      285.54      276.52      5.18 o 
   5   6   5     1927.95     1904.87     30.00 o 
   6   6   5     1459.43     1412.68     27.32 o 
   7   6   5      571.97      554.68     17.91 o 
   8   6   5      471.87      482.11     11.23 o 
   9   6   5      286.13      294.85      9.76 o 
  -5   7   5      242.99      234.16      8.79 o 
  -4   7   5      611.77      592.19     18.26 o 
  -3   7   5      469.15      458.65     12.59 o 
  -2   7   5     2004.11     1968.98     38.39 o 
  -1   7   5     1006.09     1040.21     21.64 o 
   0   7   5     1513.79     1608.33     21.84 o 
   1   7   5     1376.55     1375.36     18.85 o 
   2   7   5     2787.56     2793.91     39.12 o 
   3   7   5      142.20      142.30      3.58 o 
   4   7   5     1304.22     1365.44     19.90 o 
   5   7   5     1030.02     1015.49     19.13 o 
   6   7   5       44.95       40.18      2.47 o 
   7   7   5      168.59      170.79      6.43 o 
   8   7   5       84.76       91.30      4.06 o 
   9   7   5        3.02        1.24      1.35 o 
  -4   8   5       96.68       96.40      5.32 o 
  -3   8   5      154.15      148.12      6.31 o 
  -2   8   5        4.00        5.96      1.61 o 
  -1   8   5       71.54       77.08      3.20 o 
   0   8   5        6.80       10.90      1.14 o 
   1   8   5      654.21      699.30     11.31 o 
   2   8   5      914.37      889.35     13.86 o 
   3   8   5     1225.38     1231.77     20.02 o 
   4   8   5      378.75      369.11      7.33 o 
   5   8   5     1087.82     1077.31     17.90 o 
   6   8   5     1103.77     1071.34     20.47 o 
   7   8   5      407.54      392.67     10.54 o 
   8   8   5      810.23      837.07     17.33 o 
  -3   9   5      847.43      838.01     30.16 o 
  -2   9   5      167.24      171.77      6.77 o 
  -1   9   5      934.03      934.44     18.50 o 
   0   9   5     1723.55     1730.90     27.71 o 
   1   9   5      181.25      186.47      4.38 o 
   2   9   5     1051.10     1090.78     16.81 o 
   3   9   5      338.58      351.32      7.25 o 
   4   9   5      332.73      334.13      7.82 o 
   5   9   5      536.65      508.32      9.77 o 
   6   9   5      149.55      159.81      5.19 o 
   7   9   5      127.10      126.01      4.75 o 
   8   9   5       68.90       70.36      3.69 o 
  -2  10   5       32.74       38.29      3.40 o 
  -1  10   5        8.14       11.17      2.03 o 
   0  10   5      278.90      294.91      6.75 o 
   1  10   5      248.95      244.92      5.85 o 
   2  10   5        7.29       10.95      2.35 o 
   3  10   5     1889.07     1901.88     30.40 o 
   4  10   5      473.14      474.33     12.37 o 
   5  10   5      499.60      505.90     11.13 o 
   6  10   5      940.25      916.06     21.26 o 
   7  10   5      468.65      472.87     11.17 o 
   8  10   5      505.96      536.87     12.60 o 
  -1  11   5      997.10     1004.11     24.11 o 
   0  11   5      786.27      790.93     19.58 o 
   1  11   5      307.17      308.92      7.16 o 
   2  11   5     1156.19     1155.84     19.80 o 
   3  11   5      333.59      321.28      7.30 o 
   4  11   5        2.49        1.24      1.12 o 
   5  11   5      432.61      451.74     12.27 o 
   6  11   5      197.64      192.99      7.08 o 
   7  11   5       34.98       33.82      3.12 o 
   1  12   5       57.23       58.95      3.27 o 
   2  12   5        3.74        3.99      1.89 o 
   3  12   5      530.20      544.03     11.02 o 
   4  12   5       87.14       91.01      3.56 o 
   5  12   5      179.45      183.98      6.88 o 
   6  12   5      632.49      656.15     16.74 o 
  -5  -9   6      423.49      434.21     12.44 o 
  -4  -9   6      927.81      936.60     21.81 o 
  -3  -9   6      337.45      324.05      9.85 o 
  -2  -9   6      606.59      596.26     18.31 o 
  -1  -9   6     1240.06     1216.21     32.93 o 
   0  -9   6      170.73      166.80     10.94 o 
  -6  -8   6       13.52        9.13      2.73 o 
  -5  -8   6       81.82       82.53      4.46 o 
  -4  -8   6      417.54      442.49     23.90 o 
  -3  -8   6       58.15       56.99      3.59 o 
  -2  -8   6       79.87       82.36      4.18 o 
  -1  -8   6      279.58      287.73      8.74 o 
   0  -8   6      700.26      706.58     20.94 o 
   1  -8   6      210.48      220.19      9.46 o 
   2  -8   6      681.57      680.39     21.49 o 
  -7  -7   6      249.88      263.80      9.50 o 
  -6  -7   6      541.36      535.11     14.79 o 
  -5  -7   6      663.10      642.32     18.27 o 
  -4  -7   6     1230.44     1173.57     25.46 o 
  -3  -7   6      703.18      643.35     15.45 o 
  -2  -7   6     1192.17     1099.93     65.12 o 
  -1  -7   6     1368.98     1362.46     28.56 o 
   0  -7   6      582.52      556.62     29.63 o 
   1  -7   6      649.34      621.12     18.64 o 
   2  -7   6      706.09      735.79     35.50 o 
   3  -7   6      169.00      183.34      8.46 o 
  -7  -6   6       20.57       22.03      2.87 o 
  -6  -6   6        9.46        8.66      1.99 o 
  -5  -6   6       27.11       25.35      2.23 o 
  -4  -6   6      136.31      147.49      4.78 o 
  -3  -6   6      389.34      400.47     15.01 o 
  -2  -6   6      589.37      601.88     18.82 o 
  -1  -6   6       22.74       24.42      2.16 o 
   0  -6   6     1400.37     1399.04     28.91 o 
   1  -6   6      332.11      334.14     11.47 o 
   2  -6   6     1424.25     1465.46     31.11 o 
   3  -6   6     1123.84     1118.85     24.93 o 
   4  -6   6      265.06      248.49     11.12 o 
  -7  -5   6      372.31      368.03     11.33 o 
  -6  -5   6     1332.02     1252.80     30.95 o 
  -5  -5   6      470.45      477.35     10.64 o 
  -4  -5   6     2180.72     2230.63     71.47 o 
  -3  -5   6     1598.78     1548.34     27.80 o 
  -2  -5   6     1531.74     1533.56     33.21 o 
  -1  -5   6     3065.35     2986.95     78.73 o 
   0  -5   6     3243.68     3228.88     61.89 o 
   1  -5   6      283.48      300.23      7.02 o 
   2  -5   6     1532.54     1536.34     33.57 o 
   3  -5   6      131.85      138.68     10.42 o 
   4  -5   6      261.03      268.16     11.32 o 
   5  -5   6      485.86      496.44     17.93 o 
  -8  -4   6       14.33       11.66      2.39 o 
  -7  -4   6       11.43       12.28      2.18 o 
  -6  -4   6       88.24       84.20      4.51 o 
  -5  -4   6       60.46       60.43      3.80 o 
  -4  -4   6       24.89       29.89      3.96 o 
  -3  -4   6     1158.13     1197.37     26.52 o 
  -2  -4   6      522.85      523.18     10.66 o 
  -1  -4   6      417.07      437.84     10.48 o 
   0  -4   6     2078.67     2081.50     33.47 o 
   1  -4   6       44.43       52.33      1.85 o 
   2  -4   6      656.12      641.17     13.14 o 
   3  -4   6     1816.40     1829.73     33.00 o 
   4  -4   6      598.28      576.90     18.68 o 
   5  -4   6      795.61      793.20     24.62 o 
   6  -4   6      667.72      659.65     22.26 o 
  -8  -3   6      224.38      238.04      8.71 o 
  -7  -3   6      386.66      369.73     11.11 o 
  -6  -3   6     1204.76     1224.67     30.04 o 
  -5  -3   6     1006.58      976.13     28.08 o 
  -4  -3   6     3515.47     3289.14    176.82 o 
  -3  -3   6     2854.86     2867.54     48.50 o 
  -2  -3   6     1355.69     1381.24     22.01 o 
  -1  -3   6     2207.86     2194.66     31.15 o 
   0  -3   6     4604.95     4820.91     65.99 o 
   1  -3   6     1747.58     1798.32     25.77 o 
   2  -3   6     4459.62     4413.01     66.11 o 
   3  -3   6        9.38       11.78      1.63 o 
   4  -3   6       18.60       20.99      2.83 o 
   5  -3   6      183.91      169.64      8.40 o 
   6  -3   6       36.33       30.65      3.95 o 
  -8  -2   6       40.76       36.33      3.47 o 
  -7  -2   6       61.39       64.96      4.76 o 
  -6  -2   6       54.72       51.22     10.81 o 
  -5  -2   6       99.41      107.05      9.13 o 
  -4  -2   6        5.03        6.28      1.41 o 
  -3  -2   6      628.18      627.01     10.91 o 
  -2  -2   6       73.35       61.25      3.86 o 
  -1  -2   6      540.39      552.92      9.36 o 
   0  -2   6      973.60      951.85     13.18 o 
   1  -2   6     2509.74     2761.57     38.38 o 
   2  -2   6      777.63      792.00     12.21 o 
   3  -2   6     1122.67     1135.12     20.85 o 
   4  -2   6      205.57      214.53      7.19 o 
   5  -2   6      804.60      765.35     23.10 o 
   6  -2   6     1365.08     1329.80     37.21 o 
   7  -2   6      511.94      541.72     19.22 o 
  -8  -1   6      111.25      127.87      8.81 o 
  -7  -1   6      275.08      267.74      8.80 o 
  -6  -1   6     1083.61     1074.04     24.15 o 
  -5  -1   6      614.98      602.41     18.42 o 
  -4  -1   6     1596.57     1646.93     34.11 o 
  -3  -1   6     5134.66     5142.48     75.89 o 
  -2  -1   6     2645.55     2845.23     36.69 o 
  -1  -1   6     2009.99     2034.65     26.54 o 
   0  -1   6     2395.27     2464.95     31.89 o 
   1  -1   6      551.45      532.73      7.79 o 
   2  -1   6     2574.98     2576.26     35.83 o 
   3  -1   6     1485.94     1566.49     24.44 o 
   4  -1   6      251.13      258.79      7.96 o 
   5  -1   6        3.71        4.00      1.70 o 
   6  -1   6       13.57       11.58      2.62 o 
   7  -1   6       74.40       75.24      5.92 o 
  -8   0   6        7.23        9.34      4.54 o 
  -7   0   6        1.97        2.43      1.52 o 
  -6   0   6      132.23      122.52      5.27 o 
  -5   0   6       11.47       13.13      1.51 o 
  -4   0   6       77.34       68.64      2.97 o 
  -3   0   6      559.43      565.56     10.03 o 
  -2   0   6     2348.19     2326.43     32.33 o 
  -1   0   6      360.08      338.75      5.31 o 
   0   0   6      102.79       68.20      1.91 o 
   1   0   6     3744.28     3898.96     49.59 o 
   2   0   6      511.16      518.55      8.18 o 
   3   0   6     6193.58     6201.36     91.83 o 
   4   0   6     1998.54     2028.79     37.91 o 
   5   0   6      425.57      409.30     13.67 o 
   6   0   6      732.69      699.32     21.39 o 
   7   0   6      915.16      905.87     27.23 o 
   8   0   6      709.27      690.38     22.88 o 
  -7   1   6       65.71       62.45      8.27 o 
  -6   1   6      497.22      486.51     15.95 o 
  -5   1   6      720.61      712.03     14.45 o 
  -4   1   6     1396.24     1439.80     26.15 o 
  -3   1   6     2345.14     2305.21     35.92 o 
  -2   1   6     1816.08     1872.28     24.56 o 
  -1   1   6     3370.29     3450.22     44.06 o 
   0   1   6     4487.41     4498.49     57.10 o 
   1   1   6     1294.41     1352.11     17.91 o 
   2   1   6      463.11      448.56      7.49 o 
   3   1   6     1697.07     1703.91     29.94 o 
   4   1   6       14.81       17.54      1.50 o 
   5   1   6      224.43      252.96     14.27 o 
   6   1   6      305.47      269.13     10.55 o 
   7   1   6       93.39       96.02      6.13 o 
   8   1   6       38.11       40.27      7.61 o 
  -7   2   6       26.49       30.00      4.03 o 
  -6   2   6       11.90       16.35      3.07 o 
  -5   2   6      223.21      215.24      7.04 o 
  -4   2   6      556.27      563.71     13.72 o 
  -3   2   6        5.08       10.02      2.58 o 
  -2   2   6     2466.14     2487.67     35.30 o 
  -1   2   6     1579.37     1674.10     22.02 o 
   0   2   6     2744.51     2892.16     43.37 o 
   1   2   6     2606.32     2569.37     36.10 o 
   2   2   6      170.56      142.21      2.99 o 
   3   2   6     4792.92     4717.05     71.32 o 
   4   2   6     3599.47     3502.16     59.65 o 
   5   2   6     1736.99     1716.91     30.60 o 
   6   2   6     1425.48     1353.53     36.18 o 
   7   2   6      996.69      978.62     41.10 o 
   8   2   6      267.71      275.72     11.77 o 
  -7   3   6       40.61       43.62      4.90 o 
  -6   3   6      711.94      717.10     23.26 o 
  -5   3   6      656.77      669.86     16.40 o 
  -4   3   6      601.88      575.28     14.07 o 
  -3   3   6     2025.26     1957.45     40.61 o 
  -2   3   6     4187.69     4290.49     66.45 o 
  -1   3   6      785.29      756.90     10.52 o 
   0   3   6     2153.26     2298.13     32.53 o 
   1   3   6     3058.63     3093.51     43.27 o 
   2   3   6     1264.46     1302.75     18.60 o 
   3   3   6     2884.96     2954.94     41.58 o 
   4   3   6        1.45        4.60      1.04 o 
   5   3   6       62.86       65.96      2.72 o 
   6   3   6      223.44      213.84      6.73 o 
   7   3   6        2.88        4.54      1.89 o 
   8   3   6        2.35        1.98      1.97 o 
  -6   4   6      104.38      107.86      7.14 o 
  -5   4   6      325.82      306.99     14.28 o 
  -4   4   6       50.23       48.65      2.98 o 
  -3   4   6       11.78       13.38      2.15 o 
  -2   4   6     1837.21     1876.92     33.83 o 
  -1   4   6      654.73      666.53     10.49 o 
   0   4   6      996.69      963.71     13.25 o 
   1   4   6     3191.24     3221.34     45.05 o 
   2   4   6     2044.58     2060.13     26.88 o 
   3   4   6     1619.74     1665.30     26.32 o 
   4   4   6     3209.52     3179.91     48.87 o 
   5   4   6     1691.19     1637.65     29.32 o 
   6   4   6     1356.16     1329.46     36.81 o 
   7   4   6     1329.16     1331.18     31.37 o 
   8   4   6      301.68      296.51     11.79 o 
   9   4   6      548.34      579.09     19.69 o 
  -6   5   6      611.14      595.83     21.20 o 
  -5   5   6      324.62      331.62     13.53 o 
  -4   5   6      364.72      361.72     13.63 o 
  -3   5   6      940.01      905.71     20.63 o 
  -2   5   6     2206.85     2211.25     45.59 o 
  -1   5   6      477.30      487.98      8.23 o 
   0   5   6     1919.71     1948.66     25.70 o 
   1   5   6     1058.17     1037.72     13.27 o 
   2   5   6       33.92       40.93      1.45 o 
   3   5   6     1959.04     2036.06     28.68 o 
   4   5   6      414.12      425.30      8.05 o 
   5   5   6       14.60       18.69      2.14 o 
   6   5   6       63.25       66.34      3.48 o 
   7   5   6        0.11        1.23      2.35 o 
   8   5   6        4.67        4.80      2.08 o 
   9   5   6        0.98       -1.24      1.79 o 
  -5   6   6       43.53       40.90      4.62 o 
  -4   6   6        0.43        1.36      1.67 o 
  -3   6   6      203.54      209.76      5.88 o 
  -2   6   6      499.19      486.83     10.50 o 
  -1   6   6     1031.05     1050.78     17.19 o 
   0   6   6      977.22      985.37     13.92 o 
   1   6   6     2518.08     2497.00     31.41 o 
   2   6   6     2139.18     2169.32     28.22 o 
   3   6   6      942.71      959.16     13.33 o 
   4   6   6     4366.50     4373.03     65.84 o 
   5   6   6     2252.43     2223.66     38.75 o 
   6   6   6     1166.62     1107.08     29.47 o 
   7   6   6     1382.61     1356.06     28.57 o 
   8   6   6      434.33      440.47     12.12 o 
   9   6   6      385.17      391.88     12.01 o 
  -5   7   6      426.80      432.65     13.17 o 
  -4   7   6      538.91      528.68     14.59 o 
  -3   7   6      140.73      131.52      5.67 o 
  -2   7   6      766.73      753.46     17.30 o 
  -1   7   6      602.99      641.28     13.09 o 
   0   7   6      878.29      893.02     12.97 o 
   1   7   6      957.49     1011.15     15.35 o 
   2   7   6       77.04       88.74      2.65 o 
   3   7   6      916.38      898.01     12.71 o 
   4   7   6      591.33      604.28      9.84 o 
   5   7   6        1.46        3.70      1.25 o 
   6   7   6       44.42       47.71      2.73 o 
   7   7   6       72.19       74.03      3.52 o 
   8   7   6        6.33        3.87      1.47 o 
  -4   8   6      173.83      162.44      7.06 o 
  -3   8   6       39.07       38.38      3.23 o 
  -2   8   6       14.25       15.17      2.10 o 
  -1   8   6     1361.25     1357.76     25.28 o 
   0   8   6      805.58      829.33     14.36 o 
   1   8   6     1490.15     1448.58     21.47 o 
   2   8   6     2103.73     2069.56     29.76 o 
   3   8   6      695.53      688.97     10.29 o 
   4   8   6     2581.55     2569.68     43.62 o 
   5   8   6     1516.18     1479.63     26.95 o 
   6   8   6      706.41      704.72     14.63 o 
   7   8   6     1388.92     1364.02     25.76 o 
   8   8   6      621.60      613.53     16.30 o 
  -3   9   6      203.47      188.39      7.57 o 
  -2   9   6      911.66      855.63     20.93 o 
  -1   9   6      366.32      359.67      8.83 o 
   0   9   6      117.33      112.29      3.55 o 
   1   9   6     1004.49     1075.60     18.06 o 
   2   9   6      235.54      244.04      5.26 o 
   3   9   6      212.79      209.97      5.12 o 
   4   9   6      649.72      647.92     10.78 o 
   5   9   6      121.80      122.74      4.34 o 
   6   9   6       81.61       80.40      3.63 o 
   7   9   6       30.13       29.57      2.39 o 
   8   9   6       57.02       63.53      3.56 o 
  -2  10   6        7.29        7.44      2.32 o 
  -1  10   6      272.51      269.07      9.03 o 
   0  10   6      119.93      115.21      4.36 o 
   1  10   6      462.66      482.74      9.62 o 
   2  10   6     1740.47     1747.35     28.13 o 
   3  10   6      346.73      332.41      7.23 o 
   4  10   6      814.05      796.32     14.33 o 
   5  10   6     1261.78     1223.14     27.04 o 
   6  10   6      544.84      557.08     12.44 o 
   7  10   6      448.96      460.88     11.07 o 
  -1  11   6      317.45      306.02     10.10 o 
   0  11   6       80.65       70.79      4.24 o 
   1  11   6      319.29      317.19      7.32 o 
   2  11   6       73.36       66.53      2.95 o 
   3  11   6        0.52        2.58      1.65 o 
   4  11   6      379.01      395.40      8.54 o 
   5  11   6       41.78       38.82      3.07 o 
   6  11   6        2.32        3.36      1.56 o 
   7  11   6       78.21       84.94      5.68 o 
   1  12   6       48.28       49.48      3.88 o 
   2  12   6      780.08      786.20     14.69 o 
   3  12   6      233.08      236.81      6.22 o 
   4  12   6      319.50      320.82      8.61 o 
   5  12   6      770.01      809.03     17.19 o 
  -3  -9   7      330.51      341.11     10.47 o 
  -2  -9   7      656.57      616.93     15.81 o 
  -1  -9   7      152.19      158.94      8.12 o 
  -5  -8   7       52.71       51.88      3.72 o 
  -4  -8   7      250.51      240.47      8.17 o 
  -3  -8   7       98.22      103.12      5.00 o 
  -2  -8   7      775.27      760.67     22.36 o 
  -1  -8   7      868.58      854.60     34.70 o 
   0  -8   7      350.31      318.44     12.06 o 
   1  -8   7      629.75      620.25     19.58 o 
  -6  -7   7      487.29      463.77     13.94 o 
  -5  -7   7      886.76      890.64     37.37 o 
  -4  -7   7      868.20      836.19     34.70 o 
  -3  -7   7      142.84      142.42      5.68 o 
  -2  -7   7     1300.35     1244.69     32.74 o 
  -1  -7   7      103.70      103.69      9.91 o 
   0  -7   7      550.07      539.98     16.97 o 
   1  -7   7      554.85      545.52     17.23 o 
   2  -7   7        3.13        2.73      4.54 o 
   3  -7   7       23.16       19.22      5.34 o 
  -6  -6   7       31.41       30.08      3.07 o 
  -5  -6   7      299.50      280.54      9.24 o 
  -4  -6   7      427.19      400.66      9.59 o 
  -3  -6   7        7.56       30.16      4.54 o 
  -2  -6   7      187.29      188.89      6.42 o 
  -1  -6   7     1421.41     1382.83     28.92 o 
   0  -6   7      662.33      641.29     15.29 o 
   1  -6   7     1539.42     1547.78     39.41 o 
   2  -6   7     1008.51     1005.08     27.57 o 
   3  -6   7      148.18      142.52     11.74 o 
   4  -6   7      959.56      912.25     40.03 o 
  -7  -5   7      419.59      426.95     15.90 o 
  -6  -5   7      310.37      303.06      9.81 o 
  -5  -5   7      933.73      893.23     26.21 o 
  -4  -5   7     1037.38      987.73     19.84 o 
  -3  -5   7      833.84      813.28     16.08 o 
  -2  -5   7     2612.56     2567.37     50.18 o 
  -1  -5   7       40.56       45.01      6.52 o 
   0  -5   7      161.34      174.29      7.80 o 
   1  -5   7      232.06      234.27      8.93 o 
   2  -5   7       23.42       26.88      3.20 o 
   3  -5   7       69.23       75.28      5.36 o 
   4  -5   7       70.46       62.49      5.27 o 
   5  -5   7      172.23      186.45      9.79 o 
  -7  -4   7       39.52       36.17      3.49 o 
  -6  -4   7        1.33        0.49      1.33 o 
  -5  -4   7      150.78      135.26      5.74 o 
  -4  -4   7      453.14      415.06     13.43 o 
  -3  -4   7     1012.07     1023.90     19.24 o 
  -2  -4   7      167.14      163.84      4.73 o 
  -1  -4   7      909.00      918.15     19.77 o 
   0  -4   7      198.54      218.76      8.16 o 
   1  -4   7     1824.92     1890.36     46.88 o 
   2  -4   7     2854.11     2898.88     50.40 o 
   3  -4   7      851.16      863.81     25.19 o 
   4  -4   7     1297.12     1250.65     35.01 o 
   5  -4   7      841.56      788.81     24.91 o 
  -7  -3   7      600.42      594.74     15.88 o 
  -6  -3   7      484.14      466.59     16.12 o 
  -5  -3   7      976.93      926.20     21.43 o 
  -4  -3   7      586.21      566.98     14.15 o 
  -3  -3   7      244.94      243.81      6.15 o 
  -2  -3   7     1288.47     1307.53     23.50 o 
  -1  -3   7     1671.45     1714.49     29.95 o 
   0  -3   7      586.16      589.21     10.74 o 
   1  -3   7       19.32       18.67      1.21 o 
   2  -3   7       96.25       88.96      2.85 o 
   3  -3   7      176.08      198.48      7.07 o 
   4  -3   7      148.33      145.73      7.55 o 
   5  -3   7       42.89       47.69      6.94 o 
   6  -3   7       57.37       59.67      5.56 o 
  -7  -2   7       90.01       81.66      4.80 o 
  -6  -2   7      181.66      180.81      8.74 o 
  -5  -2   7       40.44       33.43      2.82 o 
  -4  -2   7      289.73      277.86      8.36 o 
  -3  -2   7     1327.12     1311.27     43.88 o 
  -2  -2   7      271.37      274.76      6.41 o 
  -1  -2   7     4766.79     5007.23     74.40 o 
   0  -2   7     1594.05     1630.66     23.62 o 
   1  -2   7     1393.53     1428.13     20.83 o 
   2  -2   7     2519.70     2561.97     39.26 o 
   3  -2   7     1676.31     1740.28     36.95 o 
   4  -2   7     2640.92     2540.17     64.08 o 
   5  -2   7     2402.82     2341.46     60.34 o 
   6  -2   7      884.27      860.29     26.50 o 
   7  -2   7      601.37      613.36     21.39 o 
  -7  -1   7      266.18      267.74     13.16 o 
  -6  -1   7      355.02      351.33     10.42 o 
  -5  -1   7     1132.38     1080.48     47.41 o 
  -4  -1   7     1618.13     1561.93     34.67 o 
  -3  -1   7      563.76      532.77     13.77 o 
  -2  -1   7      230.59      207.33      6.77 o 
  -1  -1   7     1502.08     1477.55     19.84 o 
   0  -1   7      223.47      216.68      3.96 o 
   1  -1   7     1242.28     1241.11     16.84 o 
   2  -1   7      463.31      491.82      8.19 o 
   3  -1   7      465.48      480.98     10.20 o 
   4  -1   7        1.94        3.74      1.33 o 
   5  -1   7       83.72       80.24      5.38 o 
   6  -1   7       25.25       28.57      3.68 o 
   7  -1   7        4.01        5.47      2.45 o 
  -7   0   7       14.90       12.27      2.22 o 
  -6   0   7      217.92      211.99      7.46 o 
  -5   0   7      202.69      196.05      7.27 o 
  -4   0   7      978.05     1002.37     22.31 o 
  -3   0   7     1303.73     1308.46     23.82 o 
  -2   0   7      201.77      219.86      3.97 o 
  -1   0   7     2934.93     2997.63     50.91 o 
   0   0   7     2916.56     3153.62     47.06 o 
   1   0   7     3856.14     4083.50     52.05 o 
   2   0   7     4506.22     4365.36     59.71 o 
   3   0   7     2729.02     2727.36     47.15 o 
   4   0   7     1012.24      992.94     18.91 o 
   5   0   7     2210.34     2131.73     54.48 o 
   6   0   7     1948.32     1880.06     49.57 o 
   7   0   7      761.31      766.16     24.22 o 
  -7   1   7      335.34      322.41     20.28 o 
  -6   1   7      574.64      596.94     17.74 o 
  -5   1   7      350.92      330.06      9.53 o 
  -4   1   7     1182.15     1131.56     41.76 o 
  -3   1   7     1245.44     1254.49     22.98 o 
  -2   1   7      607.51      669.02     10.75 o 
  -1   1   7     2013.72     2106.40     27.57 o 
   0   1   7       23.77       24.54      1.71 o 
   1   1   7      734.39      755.03     10.66 o 
   2   1   7      915.60      883.01     12.21 o 
   3   1   7      111.37      115.74      3.65 o 
   4   1   7       75.78       71.30      2.87 o 
   5   1   7        0.20        0.08      1.22 o 
   6   1   7      132.39      138.07      7.17 o 
   7   1   7      128.20      126.83      7.35 o 
   8   1   7       12.51       20.05      8.27 o 
  -7   2   7       19.92       14.95      5.07 o 
  -6   2   7      279.59      274.83     12.41 o 
  -5   2   7       79.11       78.14      3.97 o 
  -4   2   7      288.46      285.93      7.16 o 
  -3   2   7     1807.54     1791.48     31.87 o 
  -2   2   7     1468.00     1492.04     22.02 o 
  -1   2   7     1600.91     1607.89     21.36 o 
   0   2   7     2661.48     2565.76     33.17 o 
   1   2   7     2355.58     2400.78     31.13 o 
   2   2   7     4776.96     4884.07     67.83 o 
   3   2   7     5313.01     5401.32     90.83 o 
   4   2   7      570.94      582.24     11.88 o 
   5   2   7     2757.24     2717.19     54.25 o 
   6   2   7     1617.62     1561.23     41.35 o 
   7   2   7      378.11      343.51     13.12 o 
   8   2   7      936.84      929.86     28.26 o 
  -6   3   7      222.63      237.33     10.79 o 
  -5   3   7      204.39      204.20      7.07 o 
  -4   3   7      969.22      978.18     22.19 o 
  -3   3   7      770.03      731.25     16.93 o 
  -2   3   7       54.33       51.35      2.74 o 
  -1   3   7     1407.89     1402.56     18.79 o 
   0   3   7      276.24      275.36      5.13 o 
   1   3   7      421.76      455.08      7.65 o 
   2   3   7      591.71      568.66      8.88 o 
   3   3   7       53.25       54.83      2.43 o 
   4   3   7       20.37       30.34      2.75 o 
   5   3   7        0.04        2.60      5.34 o 
   6   3   7      195.21      195.66      6.98 o 
   7   3   7       46.52       39.48      3.87 o 
   8   3   7        1.04       -0.51      1.79 o 
  -6   4   7      144.08      147.36      8.47 o 
  -5   4   7      157.31      159.26      8.32 o 
  -4   4   7      249.30      242.21      7.73 o 
  -3   4   7     1374.26     1343.91     31.28 o 
  -2   4   7     1549.90     1504.45     31.96 o 
  -1   4   7     1327.36     1355.28     20.05 o 
   0   4   7     4639.02     4671.67     59.62 o 
   1   4   7     2763.67     2793.15     39.56 o 
   2   4   7     3849.89     3804.84     48.78 o 
   3   4   7     6333.65     6212.22     93.78 o 
   4   4   7     1380.51     1378.40     25.12 o 
   5   4   7     2470.68     2431.76     49.12 o 
   6   4   7      730.60      708.83     16.77 o 
   7   4   7      984.83      924.38     26.85 o 
   8   4   7     1003.40     1035.54     30.17 o 
  -6   5   7       92.81      102.90      8.81 o 
  -5   5   7      170.96      160.87      8.70 o 
  -4   5   7      388.37      384.70     10.89 o 
  -3   5   7      754.95      755.01     17.96 o 
  -2   5   7       98.60       98.05      4.14 o 
  -1   5   7      951.51      930.12     20.80 o 
   0   5   7      431.98      434.40      6.82 o 
   1   5   7      104.38      108.77      2.35 o 
   2   5   7      672.09      721.97     10.67 o 
   3   5   7      292.34      297.88      6.14 o 
   4   5   7        1.30        4.50      1.73 o 
   5   5   7       66.45       69.61      7.10 o 
   6   5   7        8.95       12.01      3.08 o 
   7   5   7      118.20      124.07      5.28 o 
   8   5   7       91.09       86.74      5.94 o 
  -5   6   7      232.92      227.27     11.09 o 
  -4   6   7      284.78      284.62     12.12 o 
  -3   6   7      779.67      758.75     18.26 o 
  -2   6   7     1420.47     1395.91     30.39 o 
  -1   6   7     1060.25     1031.76     19.50 o 
   0   6   7     3476.28     3531.64     45.66 o 
   1   6   7     1545.14     1545.41     19.41 o 
   2   6   7     1614.58     1659.80     22.02 o 
   3   6   7     5509.57     5485.47     75.46 o 
   4   6   7     2497.05     2468.72     35.14 o 
   5   6   7     1291.75     1249.38     32.17 o 
   6   6   7      772.78      757.74     17.99 o 
   7   6   7      641.07      656.90     19.55 o 
   8   6   7       49.65       53.27      3.72 o 
  -4   7   7       72.32       69.88      4.46 o 
  -3   7   7      648.30      582.06     19.70 o 
  -2   7   7      275.15      279.49      7.30 o 
  -1   7   7      429.02      409.18      9.34 o 
   0   7   7      500.38      472.28      8.88 o 
   1   7   7      157.70      153.36      3.63 o 
   2   7   7      793.51      794.72     11.52 o 
   3   7   7      290.55      289.32      5.14 o 
   4   7   7      285.17      285.22      6.25 o 
   5   7   7      163.61      165.41      5.16 o 
   6   7   7       83.51       87.69      3.76 o 
   7   7   7       52.41       56.31      3.17 o 
   8   7   7        0.75        0.58      1.21 o 
  -4   8   7       40.33       41.41      4.22 o 
  -3   8   7      176.77      159.34      6.63 o 
  -2   8   7     1155.63     1175.32     34.21 o 
  -1   8   7      473.57      480.02     10.77 o 
   0   8   7     1256.43     1211.24     22.85 o 
   1   8   7     1560.68     1527.44     32.17 o 
   2   8   7      810.21      835.79     13.28 o 
   3   8   7     1791.84     1786.18     23.94 o 
   4   8   7      941.19      947.32     16.31 o 
   5   8   7      730.92      708.79     14.53 o 
   6   8   7     1538.26     1480.96     27.97 o 
   7   8   7      360.45      363.84      9.30 o 
   8   8   7       13.30       14.74      1.97 o 
  -3   9   7      198.41      180.67      7.47 o 
  -2   9   7       87.50       82.45      4.62 o 
  -1   9   7       27.07       26.04      2.18 o 
   0   9   7      441.86      444.91     10.27 o 
   1   9   7        6.14        4.56      1.04 o 
   2   9   7       45.29       37.22      1.88 o 
   3   9   7      433.41      418.24      8.38 o 
   4   9   7        5.99        6.47      1.12 o 
   5   9   7        4.68        3.49      1.04 o 
   6   9   7      165.77      174.51      5.67 o 
   7   9   7       74.69       79.63      5.42 o 
   8   9   7       21.10       16.40      2.14 o 
  -2  10   7      540.89      514.25     14.69 o 
  -1  10   7      214.66      224.81      8.09 o 
   0  10   7      631.65      657.78     14.17 o 
   1  10   7     1371.06     1406.71     23.32 o 
   2  10   7      307.93      297.05      6.76 o 
   3  10   7     1152.46     1173.16     19.84 o 
   4  10   7     1367.78     1382.60     26.18 o 
   5  10   7      309.50      315.96      7.34 o 
   6  10   7      300.39      306.40      8.23 o 
   7  10   7      298.34      315.34      8.69 o 
  -1  11   7        0.45        0.47      1.45 o 
   0  11   7      216.09      210.10      6.57 o 
   1  11   7        0.47        2.02      1.28 o 
   2  11   7        1.56        0.86      0.97 o 
   3  11   7      147.51      151.90      4.56 o 
   4  11   7       12.82       17.85      1.93 o 
   5  11   7        7.72       14.12      1.81 o 
   6  11   7        1.70        0.75      1.40 o 
   1  12   7      781.93      831.03     17.66 o 
   2  12   7      187.90      202.49      5.71 o 
   3  12   7      456.85      475.84     11.46 o 
   4  12   7      763.00      774.52     16.61 o 
   5  12   7      398.72      405.63     10.33 o 
  -3  -8   8      784.14      809.42     19.45 o 
  -2  -8   8      554.24      516.22     18.55 o 
  -1  -8   8      151.64      152.39      7.83 o 
   0  -8   8     1011.91     1028.59     29.15 o 
  -5  -7   8        4.83        3.18      2.05 o 
  -4  -7   8       70.05       72.29      4.18 o 
  -3  -7   8      158.80      149.89      6.10 o 
  -2  -7   8       28.98       27.09      2.72 o 
  -1  -7   8       88.52       87.38      4.52 o 
   0  -7   8       26.82       26.99      3.30 o 
   1  -7   8      177.79      195.06      9.01 o 
   2  -7   8        0.01        1.87      2.67 o 
  -6  -6   8       65.36       60.98      5.38 o 
  -5  -6   8      138.41      144.19      6.31 o 
  -4  -6   8       13.47       12.40      1.99 o 
  -3  -6   8      763.37      765.47     21.51 o 
  -2  -6   8     1787.43     1775.30     36.52 o 
  -1  -6   8      795.45      778.87     26.47 o 
   0  -6   8     1590.26     1622.32     41.31 o 
   1  -6   8      832.70      809.33     23.24 o 
   2  -6   8      650.74      618.13     28.82 o 
   3  -6   8     1581.16     1543.47     60.32 o 
  -6  -5   8      284.37      265.41      9.35 o 
  -5  -5   8      313.60      301.85      9.76 o 
  -4  -5   8      152.28      140.54      5.85 o 
  -3  -5   8       86.31       84.59      3.58 o 
  -2  -5   8       25.42       27.03      2.46 o 
  -1  -5   8       60.35       71.94      5.69 o 
   0  -5   8      143.39      141.95      5.38 o 
   1  -5   8      111.86      118.85      6.19 o 
   2  -5   8       17.05       19.22      4.27 o 
   3  -5   8       19.28       23.22      5.07 o 
   4  -5   8      353.05      363.51     21.08 o 
  -7  -4   8       90.44       87.91      5.18 o 
  -6  -4   8      167.01      139.46      6.70 o 
  -5  -4   8     1025.56      978.02     28.38 o 
  -4  -4   8      335.05      346.04     27.76 o 
  -3  -4   8      462.09      460.87     10.25 o 
  -2  -4   8     1484.74     1514.59     32.88 o 
  -1  -4   8     1398.83     1372.21     54.31 o 
   0  -4   8     3862.84     3800.39     72.71 o 
   1  -4   8     2861.16     2979.06     57.76 o 
   2  -4   8     1329.48     1327.55     50.18 o 
   3  -4   8     1772.03     1763.15     46.60 o 
   4  -4   8     1646.92     1647.87     44.81 o 
   5  -4   8      578.73      571.11     19.91 o 
  -7  -3   8      103.58      107.71      5.58 o 
  -6  -3   8      137.60      129.23      7.36 o 
  -5  -3   8      192.22      190.78     10.41 o 
  -4  -3   8       73.78       67.19      3.79 o 
  -3  -3   8      684.48      708.16     16.24 o 
  -2  -3   8      383.01      378.65     11.71 o 
  -1  -3   8       87.43       95.78      3.40 o 
   0  -3   8       25.32       24.85      2.08 o 
   1  -3   8      361.81      374.35      9.62 o 
   2  -3   8        5.38        2.48      1.21 o 
   3  -3   8        9.05       10.39      2.35 o 
   4  -3   8      241.71      218.95      9.81 o 
   5  -3   8      140.13      149.39     11.34 o 
  -7  -2   8      114.89      105.75      5.53 o 
  -6  -2   8       62.48       62.34      4.04 o 
  -5  -2   8      763.66      743.54     18.19 o 
  -4  -2   8      903.02      908.12     20.92 o 
  -3  -2   8     1179.51     1232.49     47.93 o 
  -2  -2   8     2149.84     2223.72     38.32 o 
  -1  -2   8     2163.88     2264.72     38.90 o 
   0  -2   8     1854.28     1915.64     37.71 o 
   1  -2   8     3407.91     3606.51     50.21 o 
   2  -2   8     2798.31     2818.00     49.12 o 
   3  -2   8     1924.61     1931.59     41.32 o 
   4  -2   8     2496.10     2467.02     62.79 o 
   5  -2   8      626.00      624.47     20.48 o 
   6  -2   8      796.03      777.10     24.81 o 
  -7  -1   8      156.56      172.69      8.31 o 
  -6  -1   8      300.97      274.01     20.34 o 
  -5  -1   8      411.67      423.69     13.31 o 
  -4  -1   8        9.09        6.96      1.63 o 
  -3  -1   8      209.12      204.72      8.19 o 
  -2  -1   8      795.09      802.21     29.03 o 
  -1  -1   8        0.91        3.10      0.81 o 
   0  -1   8      218.42      229.62      5.65 o 
   1  -1   8       61.84       62.56      2.01 o 
   2  -1   8      179.71      189.70      5.23 o 
   3  -1   8      119.59      116.36      4.82 o 
   4  -1   8        1.04        2.60      1.47 o 
   5  -1   8      516.82      499.12     16.79 o 
   6  -1   8      101.21       96.47      6.51 o 
   7  -1   8      256.23      262.48     12.17 o 
  -7   0   8      201.17      194.77      7.62 o 
  -6   0   8      191.88      185.07      7.11 o 
  -5   0   8      663.30      598.87     37.19 o 
  -4   0   8      904.78      902.51     20.58 o 
  -3   0   8      791.15      783.34     17.96 o 
  -2   0   8     2537.65     2410.74     71.62 o 
  -1   0   8     3997.60     4106.06     52.56 o 
   0   0   8      993.12      993.77     14.98 o 
   1   0   8     6206.32     6209.06     78.75 o 
   2   0   8     2196.93     2201.59     38.57 o 
   3   0   8     1040.71     1097.88     20.69 o 
   4   0   8     3324.24     3206.26     78.96 o 
   5   0   8     1165.12     1105.70     35.76 o 
   6   0   8      614.23      624.66     20.28 o 
   7   0   8      607.30      606.31     20.66 o 
  -7   1   8      104.67      110.76     11.48 o 
  -6   1   8       63.12       60.57      3.90 o 
  -5   1   8      371.46      367.04     12.45 o 
  -4   1   8       98.25       89.91      4.35 o 
  -3   1   8      155.74      160.42      4.61 o 
  -2   1   8      459.07      435.53      9.29 o 
  -1   1   8        0.32        2.98      1.24 o 
   0   1   8      439.84      452.25      7.07 o 
   1   1   8        3.94        6.14      1.57 o 
   2   1   8      999.54     1022.07     19.14 o 
   3   1   8       18.39       22.12      1.63 o 
   4   1   8       13.33       16.71      1.96 o 
   5   1   8     1431.78     1326.32     35.82 o 
   6   1   8       36.15       32.96      3.68 o 
   7   1   8      438.55      438.38     24.15 o 
  -6   2   8      159.28      156.80      8.07 o 
  -5   2   8      485.37      470.95     15.76 o 
  -4   2   8     1560.79     1547.83     28.40 o 
  -3   2   8     1319.63     1320.27     24.32 o 
  -2   2   8     2103.22     2099.69     36.80 o 
  -1   2   8     3914.82     3987.84     51.15 o 
   0   2   8     2001.25     2079.71     27.41 o 
   1   2   8     6576.28     6496.82    106.10 o 
   2   2   8     1058.76     1033.24     19.24 o 
   3   2   8     2666.30     2621.38     52.10 o 
   4   2   8     3322.18     3289.23     56.82 o 
   5   2   8     1385.82     1346.22     28.65 o 
   6   2   8      407.43      419.01     26.69 o 
   7   2   8      959.38      939.77     28.09 o 
   8   2   8      137.47      139.18      8.21 o 
  -6   3   8       49.86       43.50      7.47 o 
  -5   3   8      426.53      408.79     11.51 o 
  -4   3   8      179.34      165.03      6.00 o 
  -3   3   8       18.57       21.28      3.06 o 
  -2   3   8      427.38      417.83     10.75 o 
  -1   3   8      318.07      329.18     10.71 o 
   0   3   8      215.70      218.44      5.05 o 
   1   3   8      353.47      353.11      6.68 o 
   2   3   8       59.42       61.90      2.18 o 
   3   3   8      123.55      119.10      3.89 o 
   4   3   8      300.96      315.18      8.67 o 
   5   3   8      320.16      322.68      9.12 o 
   6   3   8        7.57       11.46      3.20 o 
   7   3   8      479.60      470.50     16.41 o 
   8   3   8      382.49      377.90     14.71 o 
  -6   4   8      171.91      181.27      9.68 o 
  -5   4   8      390.70      379.31     11.15 o 
  -4   4   8     1221.44     1179.54     28.84 o 
  -3   4   8      883.95      856.92     19.93 o 
  -2   4   8      993.03     1014.48     22.64 o 
  -1   4   8     3770.84     3641.57     73.18 o 
   0   4   8     2574.94     2583.54     33.76 o 
   1   4   8     3061.33     3139.52     44.46 o 
   2   4   8     2543.21     2552.51     39.77 o 
   3   4   8     1443.27     1461.57     30.31 o 
   4   4   8      165.37      171.19      7.20 o 
   5   4   8     2560.47     2452.72     94.60 o 
   6   4   8      769.62      755.13     18.39 o 
   7   4   8      657.09      654.51     33.63 o 
   8   4   8       36.32       35.30      4.14 o 
  -5   5   8      231.42      209.58     10.22 o 
  -4   5   8      230.57      230.67      8.45 o 
  -3   5   8      116.29      107.90      4.72 o 
  -2   5   8      573.69      545.34     13.70 o 
  -1   5   8       99.64       91.51      4.58 o 
   0   5   8       31.82       30.56      1.41 o 
   1   5   8      770.84      762.20     10.30 o 
   2   5   8       23.77       22.78      2.22 o 
   3   5   8      132.03      139.75      3.77 o 
   4   5   8        0.88        0.42      0.72 o 
   5   5   8      240.98      240.21      7.54 o 
   6   5   8     1486.01     1415.74     31.55 o 
   7   5   8       92.34       81.56      5.19 o 
   8   5   8      260.47      258.91     11.22 o 
  -5   6   8      166.62      157.14      9.04 o 
  -4   6   8      408.48      380.67     14.82 o 
  -3   6   8      958.31      979.42     23.19 o 
  -2   6   8      553.02      558.95     14.21 o 
  -1   6   8     1479.49     1437.56     26.39 o 
   0   6   8      538.27      581.36     12.02 o 
   1   6   8     1462.69     1452.96     21.31 o 
   2   6   8     4816.51     4651.78     84.58 o 
   3   6   8      681.12      696.25     11.33 o 
   4   6   8      144.34      146.12      5.32 o 
   5   6   8     1239.16     1236.28     43.91 o 
   6   6   8        3.47        7.40      1.64 o 
   7   6   8      613.95      629.21     28.34 o 
   8   6   8      540.91      500.77     17.52 o 
  -4   7   8      220.71      213.69      8.16 o 
  -3   7   8       19.19       22.61      2.13 o 
  -2   7   8       38.50       28.71      2.21 o 
  -1   7   8      205.07      189.01      5.59 o 
   0   7   8        1.97        1.98      0.95 o 
   1   7   8       33.73       23.57      1.41 o 
   2   7   8      291.69      268.76      4.89 o 
   3   7   8      442.99      446.36      8.71 o 
   4   7   8       19.72       19.93      1.73 o 
   5   7   8      128.50      121.01      4.36 o 
   6   7   8      807.00      783.25     18.39 o 
   7   7   8       99.47      102.39      4.40 o 
   8   7   8     1420.75     1378.78     26.73 o 
  -3   8   8      853.46      801.42     20.16 o 
  -2   8   8      185.84      183.79      5.83 o 
  -1   8   8     1419.90     1436.59     34.06 o 
   0   8   8     1007.54     1048.86     20.32 o 
   1   8   8      537.44      562.87     10.48 o 
   2   8   8     1256.79     1310.71     18.16 o 
   3   8   8      988.67     1013.57     17.24 o 
   4   8   8     1291.01     1233.65     20.69 o 
   5   8   8      894.93      915.85     18.12 o 
   6   8   8       93.93       94.59      4.03 o 
   7   8   8      198.96      197.02      6.39 o 
   8   8   8      157.71      168.79      8.28 o 
  -2   9   8        2.08        6.89      2.32 o 
  -1   9   8      107.59      111.56      5.09 o 
   0   9   8       57.91       74.95      3.49 o 
   1   9   8       24.58       22.28      1.92 o 
   2   9   8       61.90       69.46      3.16 o 
   3   9   8      381.14      382.85      8.03 o 
   4   9   8      475.22      458.12      9.32 o 
   5   9   8      162.96      160.24      6.05 o 
   6   9   8      144.59      150.21      5.30 o 
   7   9   8       52.23       52.21      3.26 o 
  -1  10   8      709.58      737.15     19.30 o 
   0  10   8      582.67      564.34     12.72 o 
   1  10   8      525.85      524.23     11.87 o 
   2  10   8      917.92      925.78     18.43 o 
   3  10   8     1035.87     1040.33     20.47 o 
   4  10   8      125.14      127.38      4.72 o 
   5  10   8      402.81      410.03      9.95 o 
   6  10   8      771.77      758.67     16.10 o 
   7  10   8      121.78      116.43      4.92 o 
   0  11   8       28.31       29.78      2.58 o 
   1  11   8       10.34       11.05      1.80 o 
   2  11   8        4.32        3.74      1.81 o 
   3  11   8       78.81       81.55      3.84 o 
   4  11   8      118.84      122.76      4.79 o 
   5  11   8       30.43       29.53      2.94 o 
   6  11   8      437.32      450.47     11.08 o 
   2  12   8      180.22      171.08      8.74 o 
   3  12   8      912.90      895.82     18.71 o 
   4  12   8      178.69      177.95      6.15 o 
  -3  -7   9       42.43       46.45      3.48 o 
  -2  -7   9        1.80        0.39      1.26 o 
  -1  -7   9       24.22       30.54      3.68 o 
   0  -7   9      234.90      247.63     10.55 o 
  -5  -6   9      247.98      255.12     11.32 o 
  -4  -6   9     1391.68     1321.50     58.10 o 
  -3  -6   9     1358.35     1349.89     29.26 o 
  -2  -6   9      743.47      736.20     17.72 o 
  -1  -6   9     1466.15     1465.80     31.23 o 
   0  -6   9     1254.42     1209.47     32.53 o 
   1  -6   9      849.59      856.47     36.56 o 
  -5  -5   9        0.17        1.42      1.47 o 
  -4  -5   9       15.85       16.20      2.25 o 
  -3  -5   9      116.39      121.11      7.60 o 
  -2  -5   9       27.97       30.00      2.66 o 
  -1  -5   9        0.80        7.13      4.39 o 
   0  -5   9      191.44      187.38      6.66 o 
   1  -5   9       27.48       33.10      5.34 o 
   2  -5   9       66.05       68.86      8.01 o 
   3  -5   9      426.05      434.51     23.49 o 
  -6  -4   9      336.70      340.32     11.08 o 
  -5  -4   9      394.27      385.58     11.65 o 
  -4  -4   9      539.58      536.02     14.33 o 
  -3  -4   9     1511.47     1461.34     33.42 o 
  -2  -4   9     1638.00     1621.10     56.90 o 
  -1  -4   9     1960.05     1892.83     69.96 o 
   0  -4   9     1628.39     1741.66     35.63 o 
   1  -4   9      842.74      873.13     58.98 o 
   2  -4   9     1900.05     1921.39     70.19 o 
   3  -4   9     1015.00     1025.69     42.44 o 
   4  -4   9      145.27      134.52     11.74 o 
  -6  -3   9      120.34      115.72     11.74 o 
  -5  -3   9        0.27       -0.63      1.33 o 
  -4  -3   9      108.04      109.67      5.13 o 
  -3  -3   9        5.97        6.39      1.59 o 
  -2  -3   9       88.47       88.01      3.49 o 
  -1  -3   9      105.15      104.80      3.79 o 
   0  -3   9       18.24       24.92      2.54 o 
   1  -3   9      401.97      391.34     12.92 o 
   2  -3   9       55.32       48.84      6.14 o 
   3  -3   9      731.69      694.73     30.69 o 
   4  -3   9      392.67      392.57     14.60 o 
   5  -3   9      155.41      152.65      8.57 o 
  -6  -2   9      565.11      542.00     14.97 o 
  -5  -2   9      694.93      679.18     17.18 o 
  -4  -2   9      225.25      222.69      7.64 o 
  -3  -2   9     2764.77     2589.55     92.00 o 
  -2  -2   9     1309.24     1352.88     24.59 o 
  -1  -2   9     1455.05     1460.31     26.18 o 
   0  -2   9     2683.77     2788.45     47.51 o 
   1  -2   9     1422.50     1458.86     37.08 o 
   2  -2   9     1168.56     1257.54     26.85 o 
   3  -2   9     2114.11     2119.46     54.23 o 
   4  -2   9      560.44      559.52     18.39 o 
   5  -2   9      611.29      608.50     25.22 o 
   6  -2   9      218.34      217.23     12.41 o 
  -6  -1   9       73.19       76.49      4.66 o 
  -5  -1   9        1.72        0.84      1.40 o 
  -4  -1   9      227.23      232.03      7.78 o 
  -3  -1   9       28.73       28.79      3.96 o 
  -2  -1   9      468.62      475.59     12.05 o 
  -1  -1   9       43.77       40.50      3.35 o 
   0  -1   9      108.70      120.90      3.72 o 
   1  -1   9     1307.24     1236.47     72.99 o 
   2  -1   9        1.37        2.45      0.97 o 
   3  -1   9     1120.47     1062.77     20.54 o 
   4  -1   9     1066.51     1027.33     29.15 o 
   5  -1   9      355.08      337.84     13.12 o 
   6  -1   9      601.51      624.90     21.04 o 
  -6   0   9      538.13      509.25     14.17 o 
  -5   0   9      718.27      710.27     22.07 o 
  -4   0   9      586.56      553.20     14.27 o 
  -3   0   9     2259.57     2244.05     45.75 o 
  -2   0   9      610.00      572.87     17.95 o 
  -1   0   9     3052.68     3121.51     52.53 o 
   0   0   9     3696.46     3909.32     67.69 o 
   1   0   9     1459.04     1558.63     25.46 o 
   2   0   9      653.10      698.88     16.38 o 
   3   0   9     3530.48     3422.54     59.31 o 
   4   0   9      407.01      437.08     14.72 o 
   5   0   9      751.44      735.52     22.64 o 
   6   0   9      619.31      601.53     20.09 o 
   7   0   9      130.07      118.90      7.74 o 
  -6   1   9      102.73      107.44      5.46 o 
  -5   1   9       67.50       67.47      4.12 o 
  -4   1   9      115.40      112.47      5.00 o 
  -3   1   9      228.58      217.11      8.40 o 
  -2   1   9        0.30        2.86      3.13 o 
  -1   1   9        9.30       11.09      1.20 o 
   0   1   9     1233.86     1282.35     17.70 o 
   1   1   9      182.81      207.31      4.48 o 
   2   1   9        6.54       12.82      1.43 o 
   3   1   9      588.62      567.91     12.02 o 
   4   1   9     1402.69     1365.86     29.07 o 
   5   1   9      581.50      531.41     17.35 o 
   6   1   9      771.93      724.72     22.83 o 
   7   1   9      599.22      615.70     20.94 o 
  -6   2   9      248.70      236.54     21.75 o 
  -5   2   9     1002.74      977.53     28.50 o 
  -4   2   9      797.42      776.38     18.57 o 
  -3   2   9      899.23      896.87     17.55 o 
  -2   2   9     1577.53     1524.42     27.49 o 
  -1   2   9     1137.72     1185.52     21.73 o 
   0   2   9      694.44      708.73     10.47 o 
   1   2   9     2761.39     2857.44     40.84 o 
   2   2   9     1228.19     1282.55     23.67 o 
   3   2   9     2206.39     2235.83     39.62 o 
   4   2   9      241.22      259.31      7.74 o 
   5   2   9      556.64      548.42     13.81 o 
   6   2   9      367.07      380.78     14.05 o 
   7   2   9      155.60      141.32      8.11 o 
  -6   3   9      175.24      170.01     14.41 o 
  -5   3   9        8.35       13.39      2.76 o 
  -4   3   9        4.25       11.34      3.30 o 
  -3   3   9      346.06      341.95      9.70 o 
  -2   3   9       68.81       71.52      3.52 o 
  -1   3   9        0.65        3.92      1.47 o 
   0   3   9       36.30       40.33      1.71 o 
   1   3   9      518.05      529.72      9.09 o 
   2   3   9     3177.09     3105.02     53.51 o 
   3   3   9        2.44        3.72      1.02 o 
   4   3   9     1282.73     1231.14     26.55 o 
   5   3   9      600.27      562.15     14.04 o 
   6   3   9     1185.88     1127.92     40.70 o 
   7   3   9     1019.53     1007.06     29.70 o 
  -5   4   9      420.24      417.02     21.08 o 
  -4   4   9      147.92      162.43      6.29 o 
  -3   4   9      617.21      592.05     14.93 o 
  -2   4   9     2667.96     2507.53     51.83 o 
  -1   4   9      363.82      371.09     10.04 o 
   0   4   9     1097.85     1086.52     23.91 o 
   1   4   9     1199.53     1190.42     19.74 o 
   2   4   9        8.17       12.90      1.64 o 
   3   4   9     1406.22     1405.99     25.87 o 
   4   4   9     2324.60     2183.31     84.53 o 
   5   4   9      244.52      242.55      7.82 o 
   6   4   9      196.29      202.24      8.57 o 
   7   4   9      133.22      126.52      7.26 o 
   8   4   9       18.30       19.03      3.38 o 
  -5   5   9       67.72       75.02      5.96 o 
  -4   5   9        4.32        4.63      1.56 o 
  -3   5   9        4.52        3.60      1.42 o 
  -2   5   9      144.55      135.21      5.36 o 
  -1   5   9      128.10      134.98      5.23 o 
   0   5   9       94.16       92.43      4.06 o 
   1   5   9      598.45      593.52      8.92 o 
   2   5   9     1686.81     1660.93     26.86 o 
   3   5   9      123.50      123.43      4.16 o 
   4   5   9     4461.19     4228.91     82.78 o 
   5   5   9      502.86      437.04     22.62 o 
   6   5   9      696.47      689.45     17.06 o 
   7   5   9      793.51      740.01     34.03 o 
   8   5   9      614.20      577.57     27.22 o 
  -4   6   9      345.56      342.20     13.98 o 
  -3   6   9      280.03      278.46      8.98 o 
  -2   6   9      637.77      611.07     15.48 o 
  -1   6   9      591.97      604.28     15.15 o 
   0   6   9     2592.64     2495.56     43.66 o 
   1   6   9     1528.16     1556.83     20.96 o 
   2   6   9      338.86      335.50      6.47 o 
   3   6   9      258.41      251.97      5.89 o 
   4   6   9     1107.38     1059.73     23.44 o 
   5   6   9      217.86      218.42      7.29 o 
   6   6   9     1264.27     1239.89     34.30 o 
   7   6   9      181.68      181.58      7.12 o 
   8   6   9        4.93        5.07      3.47 o 
  -4   7   9       24.16       24.37      2.91 o 
  -3   7   9       20.30       18.05      2.02 o 
  -2   7   9       23.83       22.50      2.04 o 
  -1   7   9      218.04      226.74      6.40 o 
   0   7   9      151.22      138.85      4.57 o 
   1   7   9      479.47      488.59      9.25 o 
   2   7   9      343.65      353.72      6.78 o 
   3   7   9      141.74      143.67      5.72 o 
   4   7   9     1014.79      973.98     18.82 o 
   5   7   9      851.11      824.18     16.70 o 
   6   7   9     1230.33     1195.05     23.19 o 
   7   7   9      588.45      569.88     13.19 o 
  -3   8   9      336.91      342.92     10.98 o 
  -2   8   9      609.67      599.56     13.39 o 
  -1   8   9      570.48      590.01     12.95 o 
   0   8   9      258.21      244.77      6.75 o 
   1   8   9     1084.36     1097.17     21.05 o 
   2   8   9     1586.88     1526.44     22.85 o 
   3   8   9      183.21      193.26      5.02 o 
   4   8   9      899.72      892.59     17.58 o 
   5   8   9       64.34       71.70      3.43 o 
   6   8   9      309.86      301.56      8.17 o 
   7   8   9      170.07      175.17      6.13 o 
  -2   9   9        2.17       11.12      2.75 o 
  -1   9   9       55.76       53.96      3.19 o 
   0   9   9        8.31       15.14      1.83 o 
   1   9   9       73.37       71.79      3.42 o 
   2   9   9      935.82      924.55     18.35 o 
   3   9   9      469.08      472.76      9.49 o 
   4   9   9       68.58       76.06      3.54 o 
   5   9   9      736.74      734.56     15.40 o 
   6   9   9      280.18      280.11      7.91 o 
   7   9   9      530.96      531.34     12.66 o 
  -1  10   9      580.73      581.27     13.39 o 
   0  10   9      196.95      206.80      8.58 o 
   1  10   9      684.46      699.63     15.03 o 
   2  10   9      578.26      567.69     15.18 o 
   3  10   9       47.10       55.06      3.09 o 
   4  10   9      826.13      785.41     16.08 o 
   5  10   9      165.88      172.56      5.97 o 
   6  10   9      114.63      122.39      4.92 o 
   1  11   9        9.12        8.40      1.71 o 
   2  11   9      387.40      408.44     12.24 o 
   3  11   9      319.86      319.24      8.58 o 
   4  11   9       96.88       98.28      4.35 o 
   5  11   9      625.48      640.56     16.57 o 
  -3  -6  10      496.03      492.68     16.89 o 
  -2  -6  10      872.32      865.32     20.49 o 
  -1  -6  10      601.00      600.71     15.51 o 
   0  -6  10      298.18      306.40     17.88 o 
  -4  -5  10        7.67        7.56      2.05 o 
  -3  -5  10      110.18      109.18      5.29 o 
  -2  -5  10       55.42       55.35      6.63 o 
  -1  -5  10      414.94      433.83     26.07 o 
   0  -5  10      136.37      142.38      7.35 o 
   1  -5  10      317.64      322.41     18.42 o 
   2  -5  10     1461.48     1505.30     58.72 o 
  -5  -4  10      382.81      369.51     16.89 o 
  -4  -4  10      876.07      884.34     21.40 o 
  -3  -4  10      791.52      742.03     18.28 o 
  -2  -4  10      497.00      520.40     11.67 o 
  -1  -4  10     1447.92     1438.26     30.45 o 
   0  -4  10      529.11      568.15     20.28 o 
   1  -4  10     1242.07     1289.38     49.64 o 
   2  -4  10      445.97      480.42     24.02 o 
   3  -4  10      133.07      138.25     11.74 o 
  -5  -3  10      138.56      136.54      8.46 o 
  -4  -3  10       85.20       81.11      4.62 o 
  -3  -3  10      287.21      274.15     15.36 o 
  -2  -3  10       28.94       28.80      2.77 o 
  -1  -3  10      676.96      685.52     14.11 o 
   0  -3  10      594.62      600.98     14.56 o 
   1  -3  10      376.60      395.05     22.42 o 
   2  -3  10     1120.46     1074.26     42.97 o 
   3  -3  10      595.93      585.57     27.76 o 
   4  -3  10      718.61      772.93     35.23 o 
  -5  -2  10      710.61      718.33     18.35 o 
  -4  -2  10     1282.91     1305.87     30.21 o 
  -3  -2  10      550.79      531.80     18.34 o 
  -2  -2  10      525.05      571.31     14.36 o 
  -1  -2  10     2182.38     2276.82     39.64 o 
   0  -2  10      202.07      240.62      7.32 o 
   1  -2  10     1865.00     1912.20     47.94 o 
   2  -2  10     1208.55     1280.08     33.68 o 
   3  -2  10      257.96      258.36     15.48 o 
   4  -2  10      401.85      425.03     15.46 o 
   5  -2  10      123.70      117.54      9.07 o 
  -6  -1  10        1.02        0.53      1.59 o 
  -5  -1  10       34.99       31.14      3.07 o 
  -4  -1  10      412.91      377.21     11.12 o 
  -3  -1  10        1.33        3.67      1.41 o 
  -2  -1  10       96.82       84.99      7.65 o 
  -1  -1  10      382.13      381.30     13.44 o 
   0  -1  10     1142.81     1187.09     24.83 o 
   1  -1  10      320.50      313.66     10.85 o 
   2  -1  10     1615.72     1552.68     39.53 o 
   3  -1  10     1418.33     1467.36     39.15 o 
   4  -1  10      388.56      385.77     14.05 o 
   5  -1  10      838.79      821.60     25.48 o 
  -6   0  10      239.21      257.02      9.88 o 
  -5   0  10      136.24      149.96      6.45 o 
  -4   0  10      291.79      307.29      9.56 o 
  -3   0  10      967.71      944.42     21.66 o 
  -2   0  10     1293.39     1230.24     75.02 o 
  -1   0  10     1130.72     1149.73     29.69 o 
   0   0  10      129.02      152.95      4.42 o 
   1   0  10      997.54     1083.97     23.36 o 
   2   0  10     1019.29     1084.88     31.97 o 
   3   0  10      481.39      468.04     12.04 o 
   4   0  10      176.17      166.05     14.28 o 
   5   0  10      377.86      388.56     14.34 o 
   6   0  10       19.12       16.53      3.30 o 
  -5   1  10        5.19        5.11      1.74 o 
  -4   1  10        0.23        0.78      1.26 o 
  -3   1  10      142.19      137.14      5.51 o 
  -2   1  10     1773.23     1777.56     36.98 o 
  -1   1  10       12.93       11.02      1.65 o 
   0   1  10     1576.29     1628.42     30.98 o 
   1   1  10      209.43      197.49      7.63 o 
   2   1  10     2350.32     2278.37     40.52 o 
   3   1  10     2480.45     2357.13     52.47 o 
   4   1  10      961.61      893.97     22.74 o 
   5   1  10     1270.91     1249.11     34.80 o 
   6   1  10      904.68      887.39     27.07 o 
  -5   2  10       32.12       29.51      4.00 o 
  -4   2  10      417.29      409.63     11.62 o 
  -3   2  10      324.09      332.60      9.70 o 
  -2   2  10      169.36      169.43      6.47 o 
  -1   2  10     1082.08     1087.05     26.04 o 
   0   2  10     2154.38     2173.18     33.68 o 
   1   2  10      169.41      176.11      5.69 o 
   2   2  10     1034.55     1081.27     20.67 o 
   3   2  10      403.20      417.57      9.73 o 
   4   2  10      118.06      127.54      5.21 o 
   5   2  10      674.10      658.02     20.48 o 
   6   2  10        1.99        3.58      3.07 o 
   7   2  10       50.04       52.21      7.87 o 
  -5   3  10       13.49       14.95      3.74 o 
  -4   3  10       65.19       63.04      4.87 o 
  -3   3  10      206.28      203.39      8.89 o 
  -2   3  10      510.39      518.59     13.22 o 
  -1   3  10      369.58      396.52     10.62 o 
   0   3  10     4775.42     4849.10     96.80 o 
   1   3  10      287.69      283.58      7.94 o 
   2   3  10     1096.88     1123.93     30.88 o 
   3   3  10     1950.63     1888.88     37.81 o 
   4   3  10     2001.31     1861.84     38.77 o 
   5   3  10     1412.72     1351.96     46.77 o 
   6   3  10     1293.71     1248.36     35.06 o 
   7   3  10      334.07      323.74     13.30 o 
  -5   4  10      115.70      114.04      9.07 o 
  -4   4  10      928.83      857.42     25.76 o 
  -3   4  10      504.31      483.93     12.96 o 
  -2   4  10      390.10      394.11     10.96 o 
  -1   4  10      387.93      383.94     10.56 o 
   0   4  10     1127.24     1129.25     25.05 o 
   1   4  10      137.42      151.54      4.53 o 
   2   4  10     3193.26     3180.64     55.70 o 
   3   4  10      542.18      511.61     11.98 o 
   4   4  10      144.64      145.35      5.59 o 
   5   4  10      277.07      280.51      8.75 o 
   6   4  10       50.07       49.37      3.54 o 
   7   4  10       55.46       50.98      6.67 o 
  -4   5  10       47.74       42.30      3.38 o 
  -3   5  10      180.64      177.08      6.72 o 
  -2   5  10       40.19       50.31      3.33 o 
  -1   5  10      191.38      188.75      6.61 o 
   0   5  10     1269.51     1253.36     27.65 o 
   1   5  10     1293.24     1302.78     24.08 o 
   2   5  10     1241.07     1239.64     24.58 o 
   3   5  10     1339.01     1297.81     24.40 o 
   4   5  10     1241.13     1202.45     26.31 o 
   5   5  10      658.60      629.23     15.75 o 
   6   5  10     1416.76     1383.12     30.55 o 
   7   5  10      491.18      466.24     16.77 o 
  -4   6  10      118.23      113.67      5.59 o 
  -3   6  10      411.67      404.27     11.82 o 
  -2   6  10      963.00      895.11     21.39 o 
  -1   6  10      435.32      422.05     11.72 o 
   0   6  10     1056.95     1052.41     20.17 o 
   1   6  10       14.19       15.14      2.06 o 
   2   6  10      675.05      680.30     11.34 o 
   3   6  10      686.85      653.33     15.64 o 
   4   6  10      402.45      417.28     11.33 o 
   5   6  10       91.41       90.93      4.57 o 
   6   6  10       82.25       78.98      4.45 o 
   7   6  10       15.45       14.85      2.36 o 
  -3   7  10       45.81       41.92      2.93 o 
  -2   7  10      351.94      347.97      8.96 o 
  -1   7  10      249.39      240.26      6.78 o 
   0   7  10      198.59      209.86      6.09 o 
   1   7  10     1216.97     1201.35     27.09 o 
   2   7  10      233.49      233.86      5.55 o 
   3   7  10     1364.91     1334.61     24.61 o 
   4   7  10     1450.93     1444.32     26.71 o 
   5   7  10      489.09      445.48     12.83 o 
   6   7  10     1067.56     1046.45     20.93 o 
   7   7  10      556.99      542.98     12.86 o 
  -2   8  10      309.58      317.24      8.59 o 
  -1   8  10      153.92      152.48      5.32 o 
   0   8  10     1142.43     1096.79     21.37 o 
   1   8  10      176.48      181.95      6.82 o 
   2   8  10      155.31      163.51      6.31 o 
   3   8  10      476.22      474.37     10.57 o 
   4   8  10       94.76       86.44      3.75 o 
   5   8  10       93.37       96.21      4.12 o 
   6   8  10      122.93      122.82      4.86 o 
   7   8  10       50.80       47.96      3.27 o 
  -1   9  10      132.45      144.21      5.34 o 
   0   9  10      174.58      174.10      7.03 o 
   1   9  10     1026.39      999.94     23.80 o 
   2   9  10      172.21      187.76      7.77 o 
   3   9  10      629.50      623.96     13.23 o 
   4   9  10      814.73      805.77     16.48 o 
   5   9  10      436.38      430.91     10.42 o 
   6   9  10      675.91      675.57     14.99 o 
   0  10  10      698.58      710.04     15.52 o 
   1  10  10      323.47      313.58     10.25 o 
   2  10  10       52.78       46.16      3.59 o 
   3  10  10      304.93      305.77      8.27 o 
   4  10  10      119.34      138.37      4.99 o 
   5  10  10       68.10       69.33      3.72 o 
   2  11  10       83.69       76.86      4.70 o 
   3  11  10       61.80       54.17      3.96 o 
   4  11  10      500.85      526.75     14.30 o 
  -2  -5  11      425.36      427.84     21.35 o 
  -1  -5  11      315.34      346.06     30.69 o 
   0  -5  11      656.00      676.05     30.43 o 
  -4  -4  11       79.85       80.97      4.88 o 
  -3  -4  11      714.43      751.20     18.84 o 
  -2  -4  11      487.30      503.55     19.61 o 
  -1  -4  11      335.38      358.47     13.01 o 
   0  -4  11      599.11      609.94     19.25 o 
   1  -4  11      121.99      122.51     10.41 o 
   2  -4  11      168.24      171.35     13.08 o 
  -4  -3  11      350.47      344.17     10.93 o 
  -3  -3  11      132.79      120.28      5.53 o 
  -2  -3  11      809.03      816.93     19.60 o 
  -1  -3  11      557.11      563.80     16.82 o 
   0  -3  11      406.49      407.06     14.15 o 
   1  -3  11     1403.17     1492.76     39.35 o 
   2  -3  11      518.73      529.52     25.62 o 
   3  -3  11      508.47      511.38     25.89 o 
  -5  -2  11      180.55      198.23      7.89 o 
  -4  -2  11      112.91      103.04      5.34 o 
  -3  -2  11      300.73      303.21      9.59 o 
  -2  -2  11      465.51      467.69     12.57 o 
  -1  -2  11      357.38      363.37     12.52 o 
   0  -2  11      441.93      465.71     15.09 o 
   1  -2  11      514.88      597.93     18.50 o 
   2  -2  11        6.20        9.61      3.47 o 
   3  -2  11       71.21       82.47      8.54 o 
   4  -2  11       45.18       50.18      7.21 o 
  -5  -1  11        8.01        7.40      2.15 o 
  -4  -1  11      376.57      376.78     11.42 o 
  -3  -1  11      140.67      117.05      6.94 o 
  -2  -1  11     1275.01     1261.52     27.74 o 
  -1  -1  11     1191.89     1184.54     25.84 o 
   0  -1  11      755.13      736.54     27.76 o 
   1  -1  11     2000.14     2124.06     52.84 o 
   2  -1  11     1490.17     1542.36     39.91 o 
   3  -1  11      738.62      749.71     32.56 o 
   4  -1  11      935.72      933.61     39.50 o 
   5  -1  11      709.96      690.55     22.64 o 
  -5   0  11      287.09      274.62      9.49 o 
  -4   0  11      823.67      772.58     22.37 o 
  -3   0  11       84.34       88.18      5.62 o 
  -2   0  11      599.30      574.43     29.11 o 
  -1   0  11      110.13      113.26      4.76 o 
   0   0  11      488.04      513.63     15.74 o 
   1   0  11     1187.54     1239.16     32.55 o 
   2   0  11        0.52        3.09      2.00 o 
   3   0  11      136.80      155.27      6.00 o 
   4   0  11      165.87      158.11      8.01 o 
   5   0  11       26.71       22.94      3.46 o 
  -5   1  11      139.35      131.72      6.18 o 
  -4   1  11     1111.32     1092.34     25.28 o 
  -3   1  11      226.08      237.43      8.40 o 
  -2   1  11      597.91      598.03     14.94 o 
  -1   1  11     1158.85     1194.41     33.98 o 
   0   1  11     1141.40     1132.18     43.24 o 
   1   1  11     2195.64     2185.93     53.49 o 
   2   1  11     2303.73     2331.09     47.42 o 
   3   1  11      755.18      735.87     17.50 o 
   4   1  11     1530.65     1525.85     56.85 o 
   5   1  11     1130.64     1138.89     32.54 o 
   6   1  11      222.84      214.85     10.38 o 
  -5   2  11      129.58      122.16      7.49 o 
  -4   2  11      316.37      327.31     10.32 o 
  -3   2  11      198.73      194.15     10.92 o 
  -2   2  11     1612.63     1610.33     40.54 o 
  -1   2  11      191.85      202.82      6.66 o 
   0   2  11      314.44      337.76     16.41 o 
   1   2  11      646.38      681.94     15.91 o 
   2   2  11      150.51      148.25      5.49 o 
   3   2  11      150.23      152.79      5.75 o 
   4   2  11       82.38       73.91      3.99 o 
   5   2  11       18.36       17.08      4.27 o 
   6   2  11       12.96       15.75      3.11 o 
  -4   3  11      282.42      286.65     11.85 o 
  -3   3  11      608.82      598.46     19.42 o 
  -2   3  11      704.70      705.92     24.95 o 
  -1   3  11     1190.87     1169.93     26.15 o 
   0   3  11      523.72      559.74     14.01 o 
   1   3  11      909.20      957.09     31.39 o 
   2   3  11     2589.23     2581.07     51.91 o 
   3   3  11     1241.56     1149.88     25.25 o 
   4   3  11     1082.77     1033.90     23.39 o 
   5   3  11      993.48      977.15     22.70 o 
   6   3  11      447.58      445.52     16.30 o 
  -4   4  11      252.76      262.18     11.28 o 
  -3   4  11       72.93       65.29      5.00 o 
  -2   4  11      411.37      392.26     11.10 o 
  -1   4  11      463.10      463.32     18.49 o 
   0   4  11      222.20      228.09      7.39 o 
   1   4  11      420.47      405.57     13.40 o 
   2   4  11      223.82      176.63     22.02 o 
   3   4  11       17.78       11.68      1.73 o 
   4   4  11       68.47       69.76      4.62 o 
   5   4  11        0.02       -0.02      1.96 o 
   6   4  11       32.84       28.03      3.77 o 
  -4   5  11       62.45       60.29      5.12 o 
  -3   5  11      336.41      330.19     12.84 o 
  -2   5  11      206.57      207.62      7.42 o 
  -1   5  11     1411.98     1390.28     32.97 o 
   0   5  11      812.40      815.85     19.45 o 
   1   5  11      502.34      500.78     19.75 o 
   2   5  11     2034.35     2020.41     41.43 o 
   3   5  11     1383.90     1350.65     29.13 o 
   4   5  11      983.44      958.08     22.01 o 
   5   5  11     1512.98     1432.78     37.56 o 
   6   5  11      515.14      489.96     13.54 o 
  -3   6  11      159.27      152.71      6.52 o 
  -2   6  11      163.60      158.14      6.41 o 
  -1   6  11      376.69      356.97     10.56 o 
   0   6  11       13.29       15.85      2.37 o 
   1   6  11      378.01      382.05     10.88 o 
   2   6  11      233.20      238.77      9.08 o 
   3   6  11       28.19       25.93      2.46 o 
   4   6  11       35.59       35.16      3.29 o 
   5   6  11        0.01        4.79      1.68 o 
   6   6  11       60.96       54.83      4.62 o 
  -2   7  11      143.92      162.21      5.66 o 
  -1   7  11      615.10      603.66     15.55 o 
   0   7  11      772.32      761.31     18.86 o 
   1   7  11      392.15      386.26     11.14 o 
   2   7  11     1075.33     1068.21     29.99 o 
   3   7  11     1083.60     1042.76     20.13 o 
   4   7  11      819.72      795.00     16.38 o 
   5   7  11     1367.86     1327.80     25.38 o 
   6   7  11      623.41      624.35     16.32 o 
  -2   8  11       94.37       94.87      4.32 o 
  -1   8  11      337.73      330.79      8.79 o 
   0   8  11       37.73       44.28      3.48 o 
   1   8  11      127.87      123.11      5.54 o 
   2   8  11      279.01      276.50     11.04 o 
   3   8  11        4.17        2.09      1.15 o 
   4   8  11        4.47        6.40      1.46 o 
   5   8  11        0.63        1.16      1.27 o 
   6   8  11       90.41       98.29      4.50 o 
   0   9  11      651.47      652.22     17.32 o 
   1   9  11      204.73      193.23      7.44 o 
   2   9  11      443.80      419.70     12.27 o 
   3   9  11      690.64      633.02     20.18 o 
   4   9  11      228.01      226.77      6.68 o 
   5   9  11      618.76      582.75     13.22 o 
   1  10  11       30.75       43.03      3.63 o 
   2  10  11      101.24      108.29      5.59 o 
   3  10  11       10.64        8.52      2.54 o 
   4  10  11        2.22        1.51      1.21 o 
  -1  -4  12      115.97      136.38     10.68 o 
  -3  -3  12      596.76      619.80     16.37 o 
  -2  -3  12      628.14      640.29     29.09 o 
  -1  -3  12      584.57      594.38     27.22 o 
   0  -3  12     1026.37     1085.52     30.38 o 
   1  -3  12      626.37      657.10     29.63 o 
   2  -3  12      526.35      534.86     26.42 o 
  -3  -2  12      327.47      337.54     11.03 o 
  -2  -2  12       30.65       22.37      3.19 o 
  -1  -2  12      235.95      265.30     15.48 o 
   0  -2  12      118.57      130.25     10.14 o 
   1  -2  12       33.66       34.41      3.76 o 
   2  -2  12        3.07        3.20      2.94 o 
   3  -2  12       51.12       58.98      7.74 o 
  -4  -1  12      300.06      309.68     10.31 o 
  -3  -1  12      898.36      858.73     20.77 o 
  -2  -1  12      742.38      774.59     34.30 o 
  -1  -1  12      505.11      545.54     25.36 o 
   0  -1  12     1862.83     2020.15     73.13 o 
   1  -1  12     1121.50     1228.15     33.21 o 
   2  -1  12      326.72      340.13     12.63 o 
   3  -1  12     1245.93     1240.54     49.11 o 
   4  -1  12      705.77      725.69     33.10 o 
  -4   0  12      111.45      103.58      5.42 o 
  -3   0  12      144.71      158.35      8.03 o 
  -2   0  12      130.40      137.19      5.78 o 
  -1   0  12      273.06      307.73     16.81 o 
   0   0  12      124.75      118.77      9.61 o 
   1   0  12       58.59       67.65      4.81 o 
   2   0  12       31.45       37.40      3.68 o 
   3   0  12        3.10        5.34      3.20 o 
   4   0  12      312.75      333.09     18.95 o 
  -4   1  12      121.25      127.70      6.06 o 
  -3   1  12      438.15      423.39     12.17 o 
  -2   1  12      896.96      929.37     22.72 o 
  -1   1  12      746.40      740.11     31.49 o 
   0   1  12     1313.96     1307.26     49.64 o 
   1   1  12     1233.63     1241.46     32.81 o 
   2   1  12      710.93      761.62     22.17 o 
   3   1  12     1509.71     1540.09     40.01 o 
   4   1  12      565.66      530.85     17.83 o 
   5   1  12      382.29      366.18     20.55 o 
  -4   2  12       74.35       74.33      5.74 o 
  -3   2  12      191.06      189.44      7.22 o 
  -2   2  12       54.11       50.77      3.48 o 
  -1   2  12        2.49        3.48      1.86 o 
   0   2  12      251.17      237.81     13.88 o 
   1   2  12        9.58       13.88      3.47 o 
   2   2  12       56.98       55.43      3.38 o 
   3   2  12        8.18        9.99      1.78 o 
   4   2  12      140.04      123.33      5.49 o 
   5   2  12       39.44       38.09      4.24 o 
  -3   3  12      324.98      325.73     12.96 o 
  -2   3  12      849.95      839.74     25.34 o 
  -1   3  12      599.88      616.50     19.50 o 
   0   3  12     1170.34     1190.63     45.64 o 
   1   3  12     2183.56     2207.32     56.41 o 
   2   3  12      877.34      865.79     20.01 o 
   3   3  12      967.21      953.01     21.87 o 
   4   3  12     1271.33     1222.35     27.39 o 
   5   3  12      653.01      627.19     20.38 o 
  -3   4  12      215.88      218.02     10.11 o 
  -2   4  12       32.31       31.69      3.76 o 
  -1   4  12        0.79        2.53      2.67 o 
   0   4  12      195.74      187.99      8.21 o 
   1   4  12        1.81       13.46      2.54 o 
   2   4  12       41.72       40.07      2.90 o 
   3   4  12        1.98        5.52      1.57 o 
   4   4  12       80.29       81.43      5.29 o 
   5   4  12      145.54      143.61      6.16 o 
   6   4  12       23.44       22.95      3.57 o 
  -3   5  12      241.93      237.26     16.15 o 
  -2   5  12      529.89      537.45     18.23 o 
  -1   5  12      507.53      505.40     15.37 o 
   0   5  12      736.13      779.53     18.99 o 
   1   5  12     1932.99     1902.67     91.81 o 
   2   5  12     1204.33     1182.99     32.72 o 
   3   5  12      704.05      717.86     27.41 o 
   4   5  12     1289.52     1141.80     81.71 o 
   5   5  12      351.99      334.79     10.31 o 
   6   5  12      449.95      419.29     12.41 o 
  -2   6  12      105.11      100.73      5.13 o 
  -1   6  12        0.32        4.83      2.20 o 
   0   6  12       13.32       15.59      2.23 o 
   1   6  12        3.08        4.52      1.97 o 
   2   6  12       62.11       65.46      7.07 o 
   3   6  12        3.46        4.31      1.53 o 
   4   6  12        0.86        2.15      1.95 o 
   5   6  12      217.89      214.38      7.80 o 
   6   6  12        0.75        1.64      1.53 o 
  -1   7  12      395.31      377.04     11.52 o 
   0   7  12       82.20       80.23      5.56 o 
   1   7  12     1004.85     1017.96     29.14 o 
   2   7  12     1056.49     1076.24     75.53 o 
   3   7  12      518.35      503.38     21.89 o 
   4   7  12     1193.78     1220.18     23.54 o 
   5   7  12      276.86      260.36      8.87 o 
   0   8  12        5.79        6.05      1.85 o 
   1   8  12        3.19       -0.21      1.67 o 
   2   8  12      281.27      299.67     15.61 o 
   3   8  12      105.70      106.68      6.60 o 
   4   8  12       17.00       16.13      1.91 o 
   5   8  12      360.73      374.95      9.76 o 
   1   9  12      501.26      496.02     14.26 o 
   2   9  12      394.74      367.72     13.96 o 
   3   9  12      519.94      544.08     18.39 o 
   4   9  12      848.25      842.72     20.60 o 
  -1  -2  13        3.78        5.87      3.47 o 
   0  -2  13      262.78      303.20     17.62 o 
  -2  -1  13      513.11      568.22     26.96 o 
  -1  -1  13     1114.42     1269.36     49.91 o 
   0  -1  13      384.92      436.38     22.15 o 
   1  -1  13      416.24      452.92     22.42 o 
   2  -1  13     1208.21     1351.30     52.31 o 
  -2   0  13        2.95        6.94      3.47 o 
  -1   0  13       16.26       23.75      4.80 o 
   0   0  13      156.31      159.07     11.48 o 
   1   0  13       11.73        6.67      3.20 o 
   2   0  13      212.13      214.76     16.15 o 
   3   0  13      497.49      495.36     24.55 o 
  -3   1  13      634.66      695.89     17.89 o 
  -2   1  13      448.23      453.17     20.55 o 
  -1   1  13      900.50      976.84     40.03 o 
   0   1  13     1139.91     1214.65     47.51 o 
   1   1  13      590.01      633.61     28.29 o 
   2   1  13      912.13      912.25     26.16 o 
   3   1  13      732.23      739.55     22.27 o 
   4   1  13      392.29      398.21     21.35 o 
  -3   2  13        6.69        5.48      2.43 o 
  -2   2  13       21.66       22.94      3.46 o 
  -1   2  13        1.80        2.67      2.40 o 
   0   2  13       88.49       95.82      8.81 o 
   1   2  13      140.46      144.39     10.68 o 
   2   2  13       19.26       15.75      3.74 o 
   3   2  13      252.08      251.70     10.38 o 
   4   2  13      292.74      258.49     11.04 o 
  -2   3  13      511.92      506.22     27.49 o 
  -1   3  13      718.18      750.25     32.29 o 
   0   3  13     1203.78     1217.05     47.51 o 
   1   3  13      355.17      344.83     18.15 o 
   2   3  13      735.64      734.23     31.49 o 
   3   3  13      800.73      832.48     19.92 o 
   4   3  13      180.52      162.75      6.62 o 
  -2   4  13        0.57        2.11      2.16 o 
  -1   4  13        0.82        2.36      1.97 o 
   0   4  13        1.74        2.94      2.67 o 
   1   4  13      352.98      358.98     18.68 o 
   2   4  13        1.20        0.75      1.60 o 
   3   4  13      304.96      296.69      9.33 o 
   4   4  13      319.50      308.13      9.76 o 
   5   4  13      142.08      132.40      7.35 o 
  -2   5  13      329.26      318.66     12.99 o 
  -1   5  13      490.62      475.63     16.77 o 
   0   5  13     1236.02     1210.91     47.24 o 
   1   5  13      385.56      381.79     13.78 o 
   2   5  13      310.75      300.74     16.15 o 
   3   5  13      723.21      706.08     21.89 o 
   4   5  13      110.24      103.72      5.18 o 
   5   5  13      249.47      230.25      8.36 o 
  -1   6  13        7.37        6.57      2.43 o 
   0   6  13        9.83       13.17      4.00 o 
   1   6  13      492.63      532.47     37.77 o 
   2   6  13        7.64       14.17      3.20 o 
   3   6  13      412.78      418.97     15.09 o 
   4   6  13      270.91      274.67      9.32 o 
   0   7  13      864.90      881.66     28.42 o 
   1   7  13      691.46      680.72     21.50 o 
   2   7  13      364.89      358.91     13.58 o 
   3   7  13      837.06      872.52     26.40 o 
   4   7  13      104.80       89.30      4.19 o 
   1   8  13      169.95      178.29     12.81 o 
   2   8  13       45.62       46.20      4.53 o 
   3   8  13      212.58      237.28     16.55 o 
   0   1  14      135.38      143.59     11.48 o 
   1   1  14      639.40      723.02     32.29 o 
  -1   2  14      241.47      253.02     15.75 o 
   0   2  14      203.51      204.71     13.88 o 
   1   2  14      102.79      113.16      9.88 o 
   2   2  14     1047.31     1120.97     45.11 o 
   0   3  14       55.57       48.04      6.41 o 
   1   3  14      253.51      248.75     15.21 o 
   2   3  14      308.44      298.12     17.08 o 
   3   3  14      116.44      133.72     10.68 o 
   0   4  14      241.98      250.88     15.48 o 
   1   4  14       93.50      114.50      9.88 o 
   2   4  14      790.93      816.97     34.96 o 
   3   4  14      622.25      658.44     29.63 o 
   0   5  14       57.21       57.38      6.94 o 
   1   5  14      337.91      348.83     18.95 o 
   2   5  14      316.59      345.78     13.30 o 
   3   5  14       19.43       16.00      3.00 o 
   2   6  14      337.83      398.74     20.82 o 
                                                 
